# Supplementary material for: catena-Poly[[[bis­(μ-4-hydroxy­benzoato)bis­[(4-hydroxy­benzoato)manganese(II)]]-di-μ-4,4′-bipyridine] 4,4′-bipyridine disolvate tetra­hydrate]
Source: Acta Crystallogr Sect E Struct Rep Online. 2010 Mar 3;66(Pt 4):m358. doi: 10.1107/S1600536810007245 (PMC2983832; doi:10.1107/S1600536810007245)
Supplement: Supplementary file 1 [file e-66-0m358-sup1.cif]

##############################################################################
###                                                                        ###
###        Electronic paper (Acta Crystallographica Section E)             ###
###                                                                        ###
##############################################################################
#                                                                            #
# This CIF contains the data in a paper accepted for publication in Acta     #
# Crystallographica Section E. It conforms to the requirements of Notes      #
# for Authors for Section E, and has been peer reviewed under the auspices   #
# of the IUCr Commission on Journals.                                        #
#                                                                            #
# Full details of the Crystallographic Information File format               #
# are given in the paper "The Crystallographic Information File (CIF):       #
# a New Standard Archive File for Crystallography" by S. R. Hall, F. H.      #
# Allen and I. D. Brown [Acta Cryst. (1991), A47, 655-685].                  #
#                                                                            #
# The current version of the core CIF dictionary is obtainable from          #
# ftp://ftp.iucr.org/pub/cif_core.dic. The current version number is 2.4.    #
#                                                                            #
# Software is freely available for graphical display of the structure(s) in  #
# this CIF.  For information consult the CIF home page http://www.iucr.org/  #
# cif/home.html                                                              #
#                                                                            #
# This file may be used for bona fide research purposes within the           #
# scientific community so long as proper attribution is given to the journal # 
# article from which it was obtained.                                        #
#                                                                            #
##############################################################################
                                             
data_I
_audit_creation_method     SHELXL-97
_chemical_name_systematic
;
<i>catena</i>-Poly[[[bis(\m-4-hydroxybenzoato)bis[(4-
hydroxybenzoato)manganese(II)]]-
di-\m-4,4'-bipyridine] 4,4'-bipyridine disolvate tetrahydrate]
;
_chemical_name_common     ?
_chemical_formula_moiety     'C24 H18 Mn N2 O6, C10 H8 N2, 2(H2 O)'
_chemical_formula_sum     'C34 H30 Mn N4 O8'
_chemical_formula_iupac     '[Mn (C7 H5 O3)2 (C10 H8 N2)], C10 H8 N2, 2H2 O'
_chemical_formula_weight     677.56
_chemical_melting_point     ?
_symmetry_cell_setting     monoclinic
_symmetry_space_group_name_H-M     'C 2/c'
_symmetry_space_group_name_Hall     '-C 2yc'
loop_
    _symmetry_equiv_pos_as_xyz
    'x, y, z'
    '-x, y, -z+1/2'
    'x+1/2, y+1/2, z'
    '-x+1/2, y+1/2, -z+1/2'
    '-x, -y, -z'
    'x, -y, z-1/2'
    '-x+1/2, -y+1/2, -z'
    'x+1/2, -y+1/2, z-1/2'
_cell_length_a     18.1031(17)
_cell_length_b     11.6448(11)
_cell_length_c     31.771(3)
_cell_angle_alpha     90
_cell_angle_beta     104.9570(10)
_cell_angle_gamma     90
_cell_volume     6470.6(11)
_cell_formula_units_Z     8
_cell_measurement_reflns_used     2470
_cell_measurement_theta_min     2.3
_cell_measurement_theta_max     20.7
_cell_measurement_temperature     293(2)
_exptl_crystal_description     irregular
_exptl_crystal_colour     yellow
_exptl_crystal_size_max     0.20
_exptl_crystal_size_mid     0.13
_exptl_crystal_size_min     0.10
_exptl_crystal_density_diffrn     1.391
_exptl_crystal_density_meas     ?
_exptl_crystal_density_method     'not measured'
_exptl_crystal_F_000     2808
_exptl_absorpt_coefficient_mu     0.466
_exptl_absorpt_correction_type     multi-scan
_exptl_absorpt_process_details     '(SADABS; Sheldrick, 2004)'
_exptl_absorpt_correction_T_min     0.931
_exptl_absorpt_correction_T_max     0.955
_exptl_special_details
;
;
_diffrn_ambient_temperature     293(2)
_diffrn_radiation_type     MoK\a
_diffrn_radiation_wavelength     0.71073
_diffrn_radiation_source     'fine-focus sealed tube'
_diffrn_radiation_monochromator     graphite
_diffrn_measurement_device_type     'Bruker APEXII 1K CCD area-detector'
_diffrn_measurement_method     '\f and \w scans'
_diffrn_detector_area_resol_mean     ?
_diffrn_reflns_number     20618
_diffrn_reflns_av_R_equivalents     0.055
_diffrn_reflns_av_sigmaI/netI     0.075
_diffrn_reflns_theta_min     2.1
_diffrn_reflns_theta_max     28.2
_diffrn_reflns_theta_full     27.5
_diffrn_measured_fraction_theta_max     0.940
_diffrn_measured_fraction_theta_full     0.982
_diffrn_reflns_limit_h_min     -23
_diffrn_reflns_limit_h_max     17
_diffrn_reflns_limit_k_min     -15
_diffrn_reflns_limit_k_max     14
_diffrn_reflns_limit_l_min     -27
_diffrn_reflns_limit_l_max     41
_diffrn_standards_number     ?
_diffrn_standards_interval_count     ?
_diffrn_standards_interval_time     ?
_diffrn_standards_decay_%     ?
_refine_special_details
;
Refinement of <i>F</i>^2^ against ALL reflections. The weighted <i>R</i>-factor
wR and goodness of fit <i>S</i> are based on <i>F</i>^2^, conventional
<i>R</i>-factors <i>R</i> are based on <i>F</i>, with <i>F</i> set to zero for
negative <i>F</i>^2^. The threshold expression of <i>F</i>^2^ >
\s(<i>F</i>^2^) is used only for calculating <i>R</i>-factors(gt) etc. and is
not relevant to the choice of reflections for refinement. <i>R</i>-factors
based on <i>F</i>^2^ are statistically about twice as large as those based on
<i>F</i>, and <i>R</i>- factors based on ALL data will be even larger.
;
_reflns_number_total     7526
_reflns_number_gt     4072
_reflns_threshold_expression     I>2\s(I)
_refine_ls_structure_factor_coef     Fsqd
_refine_ls_matrix_type     full
_refine_ls_R_factor_all     0.114
_refine_ls_R_factor_gt     0.051
_refine_ls_wR_factor_gt     0.106
_refine_ls_wR_factor_ref     0.130
_refine_ls_goodness_of_fit_ref     1.01
_refine_ls_restrained_S_all     1.01
_refine_ls_number_reflns     7526
_refine_ls_number_parameters     428
_refine_ls_number_restraints     7
_refine_ls_hydrogen_treatment     constr
_refine_ls_weighting_scheme     calc
_refine_ls_weighting_details
                 'calc w=1/[\s^2^(Fo^2^)+(0.0516P)^2^] where P=(Fo^2^+2Fc^2^)/3'
_atom_sites_solution_hydrogens     geom
_atom_sites_solution_primary     direct
_atom_sites_solution_secondary     difmap
_refine_ls_shift/su_max     0.002
_refine_ls_shift/su_mean     0.000
_refine_diff_density_max     0.48
_refine_diff_density_min     -0.34
_refine_ls_extinction_method     none
_refine_ls_extinction_coef     ?
loop_
    _atom_type_symbol
    _atom_type_description
    _atom_type_scat_dispersion_real
    _atom_type_scat_dispersion_imag
    _atom_type_scat_source
    'C' 'C' 0.0033 0.0016
                         'International Tables Vol C Tables 4.2.6.8 and 6.1.1.4'
    'H' 'H' 0.0000 0.0000
                         'International Tables Vol C Tables 4.2.6.8 and 6.1.1.4'
    'N' 'N' 0.0061 0.0033
                         'International Tables Vol C Tables 4.2.6.8 and 6.1.1.4'
    'O' 'O' 0.0106 0.0060
                         'International Tables Vol C Tables 4.2.6.8 and 6.1.1.4'
    'Mn' 'Mn' 0.3368 0.7283
                         'International Tables Vol C Tables 4.2.6.8 and 6.1.1.4'
_computing_data_collection     'APEX2 (Bruker, 2004)'
_computing_cell_refinement     'SAINT (Bruker, 2004)'
_computing_data_reduction     'SAINT (Bruker, 2004)'
_computing_structure_solution     'SHELXS97 (Sheldrick, 2008)'
_computing_structure_refinement     'SHELXL97 (Sheldrick, 2008)'
_computing_molecular_graphics     'SHELXTL (Sheldrick, 2008)'
_computing_publication_material     'SHELXTL (Sheldrick, 2008)'
loop_
    _atom_site_type_symbol
    _atom_site_label
    _atom_site_fract_x
    _atom_site_fract_y
    _atom_site_fract_z
    _atom_site_U_iso_or_equiv
    _atom_site_adp_type
    _atom_site_calc_flag
    _atom_site_refinement_flags
    _atom_site_occupancy
    _atom_site_disorder_assembly
    _atom_site_disorder_group
    Mn Mn1 0.08008(2) 0.15824(3) 0.713098(13) 0.03256(13) Uani d . 1 . .
    O O1 0.19470(11) 0.15352(16) 0.69639(6) 0.0465(5) Uani d . 1 . .
    O O1W 0.06897(16) -0.1109(3) 0.51429(10) 0.1000(9) Uani d D 1 . .
    H H1WA 0.0579 -0.0415 0.5263 0.30(4) Uiso d RD 1 . .
    H H1WB 0.0341 -0.1120 0.4856 0.16(2) Uiso d RD 1 . .
    O O2 0.09014(11) 0.15001(16) 0.64305(6) 0.0458(5) Uani d . 1 . .
    O O2W 0.01136(14) 0.0156(3) 0.57296(8) 0.0980(10) Uani d D 1 . .
    H H2WB -0.0031 -0.0486 0.5838 0.23(4) Uiso d RD 1 . .
    H H2WA 0.0431 0.0574 0.5981 0.144(19) Uiso d RD 1 . .
    O O3 0.33963(13) 0.1358(2) 0.53460(7) 0.0775(8) Uani d . 1 . .
    H H3B 0.3834 0.1140 0.5459 0.116 Uiso calc R 1 . .
    O O4 0.03921(11) 0.15809(17) 0.80555(7) 0.0573(6) Uani d . 1 . .
    O O5 0.14062(11) 0.16769(16) 0.77935(6) 0.0483(5) Uani d . 1 . .
    O O6 0.27872(16) 0.3557(2) 0.97038(8) 0.0966(9) Uani d . 1 . .
    H H6B 0.3241 0.3623 0.9709 0.145 Uiso calc R 1 . .
    N N1 0.08390(12) -0.03575(18) 0.71607(8) 0.0399(6) Uani d . 1 . .
    N N2 0.08120(13) -0.64423(17) 0.71374(8) 0.0412(6) Uani d . 1 . .
    N N3 -0.51598(16) 0.0563(3) 0.56051(11) 0.0741(9) Uani d . 1 . .
    N N4 -0.12265(15) -0.0748(3) 0.59787(10) 0.0636(8) Uani d . 1 . .
    C C1 0.16240(16) 0.1471(2) 0.65617(9) 0.0384(7) Uani d . 1 . .
    C C2 0.20923(16) 0.1390(2) 0.62421(9) 0.0386(7) Uani d . 1 . .
    C C3 0.28472(17) 0.1051(3) 0.63700(10) 0.0484(8) Uani d . 1 . .
    H H3A 0.3061 0.0842 0.6658 0.058 Uiso calc R 1 . .
    C C4 0.32916(18) 0.1016(3) 0.60746(10) 0.0544(9) Uani d . 1 . .
    H H4A 0.3797 0.0771 0.6163 0.065 Uiso calc R 1 . .
    C C5 0.29825(18) 0.1346(3) 0.56487(11) 0.0541(9) Uani d . 1 . .
    C C6 0.22282(18) 0.1687(3) 0.55139(10) 0.0564(9) Uani d . 1 . .
    H H6A 0.2020 0.1912 0.5227 0.068 Uiso calc R 1 . .
    C C7 0.17852(17) 0.1690(3) 0.58084(10) 0.0492(8) Uani d . 1 . .
    H H7A 0.1273 0.1897 0.5715 0.059 Uiso calc R 1 . .
    C C8 0.10840(16) 0.1807(2) 0.80963(9) 0.0352(7) Uani d . 1 . .
    C C9 0.15477(15) 0.2283(2) 0.85155(9) 0.0359(7) Uani d . 1 . .
    C C10 0.22868(17) 0.2643(2) 0.85611(10) 0.0499(8) Uani d . 1 . .
    H H10A 0.2502 0.2589 0.8326 0.060 Uiso calc R 1 . .
    C C11 0.27225(18) 0.3093(3) 0.89598(11) 0.0586(9) Uani d . 1 . .
    H H11A 0.3220 0.3347 0.8990 0.070 Uiso calc R 1 . .
    C C12 0.2391(2) 0.3146(3) 0.93039(11) 0.0598(9) Uani d . 1 . .
    C C13 0.1661(2) 0.2796(3) 0.92614(11) 0.0689(10) Uani d . 1 . .
    H H13A 0.1446 0.2846 0.9497 0.083 Uiso calc R 1 . .
    C C14 0.12380(18) 0.2368(3) 0.88709(10) 0.0516(8) Uani d . 1 . .
    H H14A 0.0737 0.2131 0.8844 0.062 Uiso calc R 1 . .
    C C15 0.03712(17) -0.0965(2) 0.68436(10) 0.0548(9) Uani d . 1 . .
    H H15A 0.0024 -0.0571 0.6624 0.066 Uiso calc R 1 . .
    C C16 0.03788(18) -0.2137(2) 0.68267(11) 0.0567(9) Uani d . 1 . .
    H H16A 0.0044 -0.2518 0.6598 0.068 Uiso calc R 1 . .
    C C17 0.08816(15) -0.2762(2) 0.71470(9) 0.0383(7) Uani d . 1 . .
    C C18 0.13833(16) -0.2140(2) 0.74664(10) 0.0459(8) Uani d . 1 . .
    H H18A 0.1746 -0.2514 0.7684 0.055 Uiso calc R 1 . .
    C C19 0.13412(16) -0.0958(2) 0.74605(10) 0.0447(8) Uani d . 1 . .
    H H19A 0.1684 -0.0556 0.7679 0.054 Uiso calc R 1 . .
    C C20 0.01869(16) -0.5805(2) 0.69826(10) 0.0468(8) Uani d . 1 . .
    H H20A -0.0275 -0.6181 0.6868 0.056 Uiso calc R 1 . .
    C C21 0.01906(16) -0.4630(2) 0.69834(10) 0.0470(8) Uani d . 1 . .
    H H21A -0.0263 -0.4230 0.6875 0.056 Uiso calc R 1 . .
    C C22 0.08681(15) -0.4033(2) 0.71451(9) 0.0379(7) Uani d . 1 . .
    C C23 0.15139(16) -0.4697(2) 0.73069(10) 0.0507(9) Uani d . 1 . .
    H H23A 0.1984 -0.4346 0.7422 0.061 Uiso calc R 1 . .
    C C24 0.14585(16) -0.5868(2) 0.72969(11) 0.0514(9) Uani d . 1 . .
    H H24A 0.1902 -0.6290 0.7409 0.062 Uiso calc R 1 . .
    C C25 -0.4703(2) 0.1155(3) 0.54225(14) 0.0797(12) Uani d . 1 . .
    H H25A -0.4910 0.1766 0.5241 0.096 Uiso calc R 1 . .
    C C26 -0.3937(2) 0.0916(3) 0.54861(12) 0.0715(11) Uani d . 1 . .
    H H26A -0.3643 0.1349 0.5344 0.086 Uiso calc R 1 . .
    C C27 -0.36040(18) 0.0029(3) 0.57622(10) 0.0514(8) Uani d . 1 . .
    C C28 -0.40861(19) -0.0576(3) 0.59569(11) 0.0595(9) Uani d . 1 . .
    H H28A -0.3896 -0.1175 0.6148 0.071 Uiso calc R 1 . .
    C C29 -0.4846(2) -0.0285(3) 0.58664(12) 0.0719(11) Uani d . 1 . .
    H H29A -0.5160 -0.0713 0.5997 0.086 Uiso calc R 1 . .
    C C30 -0.1652(2) -0.0374(3) 0.56010(12) 0.0735(11) Uani d . 1 . .
    H H30A -0.1418 -0.0279 0.5375 0.088 Uiso calc R 1 . .
    C C31 -0.24157(19) -0.0116(3) 0.55193(11) 0.0686(10) Uani d . 1 . .
    H H31A -0.2682 0.0145 0.5246 0.082 Uiso calc R 1 . .
    C C32 -0.27841(17) -0.0247(3) 0.58427(10) 0.0498(8) Uani d . 1 . .
    C C33 -0.23480(19) -0.0645(3) 0.62397(11) 0.0592(9) Uani d . 1 . .
    H H33A -0.2567 -0.0756 0.6471 0.071 Uiso calc R 1 . .
    C C34 -0.1590(2) -0.0875(3) 0.62865(12) 0.0662(10) Uani d . 1 . .
    H H34A -0.1308 -0.1141 0.6556 0.079 Uiso calc R 1 . .
loop_
    _atom_site_aniso_label
    _atom_site_aniso_U_11
    _atom_site_aniso_U_22
    _atom_site_aniso_U_33
    _atom_site_aniso_U_12
    _atom_site_aniso_U_13
    _atom_site_aniso_U_23
    Mn1 0.0373(2) 0.0223(2) 0.0358(2) -0.00006(18) 0.00524(18) -0.00108(19)
    O1 0.0462(12) 0.0540(12) 0.0382(12) -0.0019(10) 0.0087(10) -0.0069(10)
    O1W 0.103(2) 0.106(2) 0.084(2) 0.0188(18) 0.0113(19) 0.0147(18)
    O2 0.0410(12) 0.0535(13) 0.0409(12) 0.0010(10) 0.0071(9) -0.0006(10)
    O2W 0.0773(19) 0.156(3) 0.0601(17) -0.0445(19) 0.0172(15) -0.0286(19)
    O3 0.0578(15) 0.127(2) 0.0515(15) 0.0158(14) 0.0203(13) 0.0114(15)
    O4 0.0376(12) 0.0491(12) 0.0768(16) -0.0018(10) -0.0003(11) -0.0030(12)
    O5 0.0580(13) 0.0488(12) 0.0350(11) 0.0001(10) 0.0061(10) -0.0049(10)
    O6 0.118(2) 0.110(2) 0.0490(16) -0.0248(17) -0.0017(15) -0.0248(15)
    N1 0.0428(14) 0.0241(12) 0.0461(15) -0.0004(10) -0.0005(11) 0.0037(11)
    N2 0.0447(14) 0.0238(12) 0.0501(15) 0.0004(11) 0.0035(12) -0.0037(11)
    N3 0.0562(19) 0.092(3) 0.078(2) 0.0014(18) 0.0234(17) 0.0091(19)
    N4 0.0528(18) 0.077(2) 0.059(2) -0.0074(15) 0.0102(16) -0.0033(16)
    C1 0.0439(17) 0.0311(15) 0.0382(17) -0.0037(13) 0.0070(14) -0.0007(13)
    C2 0.0453(17) 0.0333(16) 0.0376(17) -0.0026(13) 0.0114(14) -0.0021(13)
    C3 0.0444(19) 0.0562(19) 0.0400(18) 0.0027(15) 0.0026(15) -0.0011(15)
    C4 0.0407(18) 0.079(2) 0.043(2) 0.0091(17) 0.0094(16) -0.0028(18)
    C5 0.048(2) 0.072(2) 0.044(2) 0.0008(17) 0.0159(17) -0.0006(17)
    C6 0.056(2) 0.079(2) 0.0327(17) 0.0038(18) 0.0096(16) 0.0069(17)
    C7 0.0437(18) 0.058(2) 0.0441(19) 0.0032(15) 0.0083(15) 0.0035(16)
    C8 0.0382(17) 0.0218(14) 0.0408(17) 0.0020(11) 0.0015(14) 0.0005(12)
    C9 0.0401(16) 0.0296(14) 0.0352(16) 0.0013(12) 0.0048(13) -0.0010(12)
    C10 0.0495(19) 0.0499(19) 0.046(2) -0.0045(15) 0.0047(15) -0.0024(15)
    C11 0.052(2) 0.057(2) 0.059(2) -0.0117(16) -0.0003(18) -0.0025(18)
    C12 0.074(3) 0.056(2) 0.042(2) -0.0070(18) 0.0011(19) -0.0054(16)
    C13 0.088(3) 0.071(3) 0.050(2) -0.006(2) 0.023(2) -0.0096(19)
    C14 0.057(2) 0.051(2) 0.047(2) -0.0006(16) 0.0128(17) -0.0031(16)
    C15 0.060(2) 0.0326(17) 0.053(2) -0.0013(15) -0.0178(16) 0.0013(15)
    C16 0.069(2) 0.0290(16) 0.054(2) -0.0061(15) -0.0185(17) -0.0020(15)
    C17 0.0401(16) 0.0253(14) 0.0455(18) 0.0015(12) 0.0035(14) -0.0010(13)
    C18 0.0521(18) 0.0268(15) 0.0468(19) 0.0032(13) -0.0089(14) 0.0022(14)
    C19 0.0488(18) 0.0296(16) 0.0451(18) -0.0027(13) -0.0074(14) -0.0022(14)
    C20 0.0460(18) 0.0293(15) 0.057(2) -0.0057(14) -0.0017(15) -0.0003(14)
    C21 0.0410(17) 0.0270(15) 0.061(2) 0.0027(13) -0.0077(15) 0.0016(14)
    C22 0.0450(17) 0.0209(14) 0.0428(17) 0.0008(12) 0.0022(14) 0.0000(13)
    C23 0.0393(17) 0.0292(15) 0.074(2) -0.0012(13) -0.0033(16) -0.0015(15)
    C24 0.0398(18) 0.0285(15) 0.077(2) 0.0049(13) -0.0008(16) -0.0007(16)
    C25 0.057(3) 0.084(3) 0.092(3) 0.005(2) 0.009(2) 0.024(2)
    C26 0.057(2) 0.081(3) 0.074(3) -0.012(2) 0.013(2) 0.022(2)
    C27 0.055(2) 0.052(2) 0.0469(19) -0.0095(16) 0.0112(16) 0.0000(16)
    C28 0.060(2) 0.063(2) 0.062(2) 0.0013(18) 0.0262(19) 0.0100(18)
    C29 0.071(3) 0.077(3) 0.077(3) -0.004(2) 0.035(2) 0.006(2)
    C30 0.053(2) 0.115(3) 0.054(2) -0.016(2) 0.0187(19) -0.009(2)
    C31 0.048(2) 0.103(3) 0.050(2) -0.018(2) 0.0041(18) 0.006(2)
    C32 0.0447(19) 0.0517(19) 0.051(2) -0.0126(15) 0.0084(17) -0.0018(16)
    C33 0.062(2) 0.065(2) 0.050(2) -0.0018(18) 0.0137(18) 0.0075(17)
    C34 0.063(2) 0.077(3) 0.052(2) 0.002(2) 0.0014(19) 0.0085(19)
_geom_special_details
;
All esds (except the esd in the dihedral angle between two l.s. planes) are
estimated using the full covariance matrix. The cell esds are taken into
account individually in the estimation of esds in distances, angles and
torsion angles; correlations between esds in cell parameters are only used
when they are defined by crystal symmetry. An approximate (isotropic)
treatment of cell esds is used for estimating esds involving l.s. planes.
;
loop_
    _geom_bond_atom_site_label_1
    _geom_bond_atom_site_label_2
    _geom_bond_site_symmetry_2
    _geom_bond_distance
    _geom_bond_publ_flag
    Mn1 O4 2_556 2.087(2) ?
    Mn1 O5 . 2.1102(19) ?
    Mn1 N1 . 2.261(2) ?
    Mn1 O1 . 2.271(2) ?
    Mn1 O2 . 2.281(2) ?
    Mn1 N2 1_565 2.300(2) ?
    Mn1 C1 . 2.627(3) ?
    O1 C1 . 1.263(3) ?
    O1W H1WA . 0.9383 ?
    O1W H1WB . 0.9656 ?
    O2 C1 . 1.267(3) ?
    O2W H2WB . 0.8897 ?
    O2W H2WA . 0.9833 ?
    O3 C5 . 1.363(4) ?
    O3 H3B . 0.8200 ?
    O4 C8 . 1.253(3) ?
    O4 Mn1 2_556 2.087(2) ?
    O5 C8 . 1.256(3) ?
    O6 C12 . 1.373(4) ?
    O6 H6B . 0.8200 ?
    N1 C19 . 1.333(3) ?
    N1 C15 . 1.339(3) ?
    N2 C24 . 1.330(3) ?
    N2 C20 . 1.336(3) ?
    N2 Mn1 1_545 2.300(2) ?
    N3 C25 . 1.320(4) ?
    N3 C29 . 1.321(4) ?
    N4 C34 . 1.320(4) ?
    N4 C30 . 1.321(4) ?
    C1 C2 . 1.484(4) ?
    C2 C3 . 1.379(4) ?
    C2 C7 . 1.391(4) ?
    C3 C4 . 1.385(4) ?
    C3 H3A . 0.9300 ?
    C4 C5 . 1.379(4) ?
    C4 H4A . 0.9300 ?
    C5 C6 . 1.380(4) ?
    C6 C7 . 1.381(4) ?
    C6 H6A . 0.9300 ?
    C7 H7A . 0.9300 ?
    C8 C9 . 1.486(4) ?
    C9 C10 . 1.374(4) ?
    C9 C14 . 1.388(4) ?
    C10 C11 . 1.409(4) ?
    C10 H10A . 0.9300 ?
    C11 C12 . 1.377(5) ?
    C11 H11A . 0.9300 ?
    C12 C13 . 1.357(4) ?
    C13 C14 . 1.372(4) ?
    C13 H13A . 0.9300 ?
    C14 H14A . 0.9300 ?
    C15 C16 . 1.366(4) ?
    C15 H15A . 0.9300 ?
    C16 C17 . 1.384(4) ?
    C16 H16A . 0.9300 ?
    C17 C18 . 1.380(4) ?
    C17 C22 . 1.480(3) ?
    C18 C19 . 1.378(4) ?
    C18 H18A . 0.9300 ?
    C19 H19A . 0.9300 ?
    C20 C21 . 1.368(4) ?
    C20 H20A . 0.9300 ?
    C21 C22 . 1.388(4) ?
    C21 H21A . 0.9300 ?
    C22 C23 . 1.385(4) ?
    C23 C24 . 1.367(4) ?
    C23 H23A . 0.9300 ?
    C24 H24A . 0.9300 ?
    C25 C26 . 1.378(4) ?
    C25 H25A . 0.9300 ?
    C26 C27 . 1.388(4) ?
    C26 H26A . 0.9300 ?
    C27 C28 . 1.385(4) ?
    C27 C32 . 1.475(4) ?
    C28 C29 . 1.373(4) ?
    C28 H28A . 0.9300 ?
    C29 H29A . 0.9300 ?
    C30 C31 . 1.372(4) ?
    C30 H30A . 0.9300 ?
    C31 C32 . 1.370(4) ?
    C31 H31A . 0.9300 ?
    C32 C33 . 1.384(4) ?
    C33 C34 . 1.369(4) ?
    C33 H33A . 0.9300 ?
    C34 H34A . 0.9300 ?
loop_
    _geom_angle_atom_site_label_1
    _geom_angle_atom_site_label_2
    _geom_angle_atom_site_label_3
    _geom_angle_site_symmetry_1
    _geom_angle_site_symmetry_3
    _geom_angle
    _geom_angle_publ_flag
    O4 Mn1 O5 2_556 . 121.08(9) ?
    O4 Mn1 N1 2_556 . 91.68(8) ?
    O5 Mn1 N1 . . 90.46(8) ?
    O4 Mn1 O1 2_556 . 150.99(8) ?
    O5 Mn1 O1 . . 87.92(8) ?
    N1 Mn1 O1 . . 88.03(8) ?
    O4 Mn1 O2 2_556 . 93.46(8) ?
    O5 Mn1 O2 . . 145.44(8) ?
    N1 Mn1 O2 . . 89.40(8) ?
    O1 Mn1 O2 . . 57.53(7) ?
    O4 Mn1 N2 2_556 1_565 90.54(8) ?
    O5 Mn1 N2 . 1_565 86.44(8) ?
    N1 Mn1 N2 . 1_565 176.82(8) ?
    O1 Mn1 N2 . 1_565 91.13(8) ?
    O2 Mn1 N2 . 1_565 92.75(8) ?
    O4 Mn1 C1 2_556 . 122.28(9) ?
    O5 Mn1 C1 . . 116.65(9) ?
    N1 Mn1 C1 . . 87.86(8) ?
    O1 Mn1 C1 . . 28.72(7) ?
    O2 Mn1 C1 . . 28.83(7) ?
    N2 Mn1 C1 1_565 . 92.88(8) ?
    C1 O1 Mn1 . . 91.46(17) ?
    H1WA O1W H1WB . . 103.8 ?
    C1 O2 Mn1 . . 90.90(17) ?
    H2WB O2W H2WA . . 105.7 ?
    C5 O3 H3B . . 109.5 ?
    C8 O4 Mn1 . 2_556 164.27(19) ?
    C8 O5 Mn1 . . 123.08(19) ?
    C12 O6 H6B . . 109.5 ?
    C19 N1 C15 . . 116.3(2) ?
    C19 N1 Mn1 . . 124.21(18) ?
    C15 N1 Mn1 . . 119.35(18) ?
    C24 N2 C20 . . 116.1(2) ?
    C24 N2 Mn1 . 1_545 120.75(18) ?
    C20 N2 Mn1 . 1_545 123.16(18) ?
    C25 N3 C29 . . 116.8(3) ?
    C34 N4 C30 . . 115.1(3) ?
    O1 C1 O2 . . 120.0(3) ?
    O1 C1 C2 . . 119.9(3) ?
    O2 C1 C2 . . 120.0(3) ?
    O1 C1 Mn1 . . 59.82(15) ?
    O2 C1 Mn1 . . 60.27(15) ?
    C2 C1 Mn1 . . 179.2(2) ?
    C3 C2 C7 . . 118.4(3) ?
    C3 C2 C1 . . 120.9(3) ?
    C7 C2 C1 . . 120.6(3) ?
    C2 C3 C4 . . 120.9(3) ?
    C2 C3 H3A . . 119.6 ?
    C4 C3 H3A . . 119.6 ?
    C5 C4 C3 . . 119.8(3) ?
    C5 C4 H4A . . 120.1 ?
    C3 C4 H4A . . 120.1 ?
    O3 C5 C4 . . 122.5(3) ?
    O3 C5 C6 . . 117.3(3) ?
    C4 C5 C6 . . 120.2(3) ?
    C5 C6 C7 . . 119.5(3) ?
    C5 C6 H6A . . 120.3 ?
    C7 C6 H6A . . 120.3 ?
    C6 C7 C2 . . 121.1(3) ?
    C6 C7 H7A . . 119.4 ?
    C2 C7 H7A . . 119.4 ?
    O4 C8 O5 . . 123.0(3) ?
    O4 C8 C9 . . 119.3(3) ?
    O5 C8 C9 . . 117.7(3) ?
    C10 C9 C14 . . 118.6(3) ?
    C10 C9 C8 . . 121.2(3) ?
    C14 C9 C8 . . 120.2(3) ?
    C9 C10 C11 . . 120.8(3) ?
    C9 C10 H10A . . 119.6 ?
    C11 C10 H10A . . 119.6 ?
    C12 C11 C10 . . 118.2(3) ?
    C12 C11 H11A . . 120.9 ?
    C10 C11 H11A . . 120.9 ?
    C13 C12 O6 . . 117.3(3) ?
    C13 C12 C11 . . 121.3(3) ?
    O6 C12 C11 . . 121.3(3) ?
    C12 C13 C14 . . 120.0(3) ?
    C12 C13 H13A . . 120.0 ?
    C14 C13 H13A . . 120.0 ?
    C13 C14 C9 . . 120.9(3) ?
    C13 C14 H14A . . 119.5 ?
    C9 C14 H14A . . 119.5 ?
    N1 C15 C16 . . 123.2(3) ?
    N1 C15 H15A . . 118.4 ?
    C16 C15 H15A . . 118.4 ?
    C15 C16 C17 . . 120.5(3) ?
    C15 C16 H16A . . 119.7 ?
    C17 C16 H16A . . 119.7 ?
    C18 C17 C16 . . 116.6(2) ?
    C18 C17 C22 . . 122.4(2) ?
    C16 C17 C22 . . 121.1(2) ?
    C19 C18 C17 . . 119.4(3) ?
    C19 C18 H18A . . 120.3 ?
    C17 C18 H18A . . 120.3 ?
    N1 C19 C18 . . 124.0(3) ?
    N1 C19 H19A . . 118.0 ?
    C18 C19 H19A . . 118.0 ?
    N2 C20 C21 . . 123.4(3) ?
    N2 C20 H20A . . 118.3 ?
    C21 C20 H20A . . 118.3 ?
    C20 C21 C22 . . 120.4(3) ?
    C20 C21 H21A . . 119.8 ?
    C22 C21 H21A . . 119.8 ?
    C23 C22 C21 . . 116.0(2) ?
    C23 C22 C17 . . 123.0(2) ?
    C21 C22 C17 . . 121.0(2) ?
    C24 C23 C22 . . 119.9(3) ?
    C24 C23 H23A . . 120.1 ?
    C22 C23 H23A . . 120.1 ?
    N2 C24 C23 . . 124.2(3) ?
    N2 C24 H24A . . 117.9 ?
    C23 C24 H24A . . 117.9 ?
    N3 C25 C26 . . 123.4(4) ?
    N3 C25 H25A . . 118.3 ?
    C26 C25 H25A . . 118.3 ?
    C25 C26 C27 . . 120.0(3) ?
    C25 C26 H26A . . 120.0 ?
    C27 C26 H26A . . 120.0 ?
    C28 C27 C26 . . 116.1(3) ?
    C28 C27 C32 . . 122.3(3) ?
    C26 C27 C32 . . 121.7(3) ?
    C29 C28 C27 . . 119.6(3) ?
    C29 C28 H28A . . 120.2 ?
    C27 C28 H28A . . 120.2 ?
    N3 C29 C28 . . 124.1(4) ?
    N3 C29 H29A . . 117.9 ?
    C28 C29 H29A . . 117.9 ?
    N4 C30 C31 . . 124.5(4) ?
    N4 C30 H30A . . 117.7 ?
    C31 C30 H30A . . 117.7 ?
    C32 C31 C30 . . 119.7(3) ?
    C32 C31 H31A . . 120.1 ?
    C30 C31 H31A . . 120.1 ?
    C31 C32 C33 . . 116.5(3) ?
    C31 C32 C27 . . 120.6(3) ?
    C33 C32 C27 . . 122.9(3) ?
    C34 C33 C32 . . 119.0(3) ?
    C34 C33 H33A . . 120.5 ?
    C32 C33 H33A . . 120.5 ?
    N4 C34 C33 . . 125.1(3) ?
    N4 C34 H34A . . 117.4 ?
    C33 C34 H34A . . 117.4 ?
loop_
    _geom_hbond_atom_site_label_D
    _geom_hbond_atom_site_label_H
    _geom_hbond_atom_site_label_A
    _geom_hbond_site_symmetry_A
    _geom_hbond_distance_DH
    _geom_hbond_distance_HA
    _geom_hbond_distance_DA
    _geom_hbond_angle_DHA
    O1W H1WA O2W . 0.94 2.00 2.781(4) 140
    O1W H1WB O2W 5_556 0.97 2.15 2.992(4) 145
    O2W H2WB N4 . 0.89 2.34 2.934(4) 124
    O2W H2WA O2 . 0.98 1.82 2.793(3) 172
    O3 H3B N3 1_655 0.82 1.88 2.694(4) 169
    O6 H6B O1W 4_556 0.82 1.90 2.701(4) 167
data_global
_journal_date_recd_electronic     2010-01-12
_journal_date_accepted     2010-02-25
_journal_name_full     'Acta Crystallographica, Section E'
_journal_year     2010
_journal_volume     66
_journal_issue      4
_journal_page_first     m358
_journal_page_last     m358
_journal_paper_category     QM
_journal_coeditor_code     TK2614
_publ_contact_author_name     'Prof. Qi-Hua Zhao'
_publ_contact_author_address
;
School of Chemical Science and Technology, Key
Laboratory of Medicinal Chemistry for Natural
Resource, Ministry of Education, Yunnan University,
Kunming 650091, P. R. China.
;
_publ_contact_author_email     'qhzhao@ynu.edu.cn'
_publ_contact_author_fax     '86-871-5035640'
_publ_contact_author_phone     '86-871-5035640'
_publ_section_title
;\
<i>catena</i>-Poly[[[bis(\m-4-hydroxybenzoato)bis[(4-hydroxybenzoato)\
manganese(II)]]-di-\m-4,4'-bipyridine] 4,4'-bipyridine disolvate
tetrahydrate]
;
loop_
    _publ_author_name
    _publ_author_address
    'Qi-Hua Zhao'
;
School of Chemical Science and Technology,
Key Laboratory of Medicinal Chemistry for Natural Resource,
Ministry of Education, Yunnan University,
Kunming 650091, People's Republic of China
;
    'Lei  Zhao'
;
College of Basic Science and Information Engineering,
Yunnan Agricultural University,
Kunming 650201
People's Republic of China
;
    'Kun-Miao Wang'
;
School of Chemical Science and Technology,
Key Laboratory of Medicinal Chemistry for Natural Resource,
Ministry of Education, Yunnan University,
Kunming 650091, People's Republic of China
;
    'Hong Zhou'
;
College of Basic Science and Information Engineering,
Yunnan Agricultural University,
Kunming 650201
People's Republic of China
;
