# Supplementary material for: catena-Poly[[[bis­(μ-4-hydroxy­benzoato)bis­[(4-hydroxy­benzoato)manganese(II)]]-di-μ-4,4′-bipyridine] 4,4′-bipyridine disolvate tetra­hydrate]
Source: Acta Crystallogr Sect E Struct Rep Online. 2010 Mar 3;66(Pt 4):m358. doi: 10.1107/S1600536810007245 (PMC2983832; doi:10.1107/S1600536810007245)
Supplement: Supplementary file 2 [file e-66-0m358-Isup2.hkl]

# 
# h,k,l, Fc-squared, Fo-squared, sigma(Fo-squared) and status flag 
# 
data_I
_shelx_title '    1 in C2/c' 
_shelx_refln_list_code          4 
_shelx_F_calc_maximum      625.31 
_exptl_crystal_F_000      2808.00 
_reflns_d_resolution_high  0.7511 
 
loop_ 
 _symmetry_equiv_pos_as_xyz 
 'x, y, z' 
 '-x, y, -z+1/2' 
 'x+1/2, y+1/2, z' 
 '-x+1/2, y+1/2, -z+1/2' 
 '-x, -y, -z' 
 'x, -y, z-1/2' 
 '-x+1/2, -y+1/2, -z' 
 'x+1/2, -y+1/2, z-1/2' 
 
_cell_length_a    18.1031 
_cell_length_b    11.6448 
_cell_length_c    31.7709 
_cell_angle_alpha  90.000 
_cell_angle_beta  104.957 
_cell_angle_gamma  90.000 
 
_shelx_F_squared_multiplier     1.000 
 
loop_ 
 _refln_index_h 
 _refln_index_k 
 _refln_index_l 
 _refln_F_squared_calc 
 _refln_F_squared_meas 
 _refln_F_squared_sigma 
 _refln_observed_status 
   2   0   0      869.85      868.76     31.70 o 
   4   0   0    17156.67    17861.24    261.80 o 
   6   0   0      814.66      839.30     55.48 o 
   8   0   0      917.72      936.98     67.59 o 
  10   0   0      213.85      138.67     46.38 o 
  12   0   0    16879.59    16233.96    326.47 o 
  14   0   0     6234.04     5690.76    414.51 o 
  16   0   0    10016.46     8833.97    559.73 o 
  18   0   0     3810.97     3440.10    416.02 o 
  20   0   0     1345.93      566.92    274.57 o 
  22   0   0       70.85       97.20    235.24 o 
   1   1   0     5838.57     6276.17     88.43 o 
   3   1   0     8462.63     8742.27    108.87 o 
   5   1   0    13024.33    13480.45    158.78 o 
   7   1   0    20181.77    20043.79    228.70 o 
   9   1   0     1729.37     2090.44     73.69 o 
  11   1   0        2.99       22.96     33.31 o 
  13   1   0      416.62      575.29     76.20 o 
  15   1   0      115.35      115.75    110.47 o 
  17   1   0      245.56      471.29    153.37 o 
  19   1   0      616.90      818.41    244.88 o 
  21   1   0       12.15     -137.50    137.50 o 
   0   2   0     1546.95     1367.57     99.09 o 
   2   2   0    29328.60    28998.23    303.23 o 
   4   2   0    21227.34    20020.68    238.31 o 
   6   2   0    16815.18    16298.04    195.44 o 
   8   2   0    12566.19    12847.94    178.01 o 
  10   2   0      197.11      138.58     51.73 o 
  12   2   0      158.19      129.63     41.50 o 
  14   2   0        2.28       55.05     96.06 o 
  16   2   0       19.06       68.05    114.40 o 
  18   2   0       32.51      -63.99    180.78 o 
  20   2   0       28.64      128.59    150.16 o 
  22   2   0      103.56      -20.67    149.33 o 
   1   3   0   124621.83   120811.11   1273.13 o 
   3   3   0    16569.04    17271.15    216.14 o 
   5   3   0      919.07      739.16     47.89 o 
   7   3   0    10374.25     9469.60    147.81 o 
   9   3   0      144.36      208.88     38.77 o 
  11   3   0      145.14      287.61     44.01 o 
  13   3   0     1321.83     1360.33    138.55 o 
  15   3   0      345.46      525.23    127.10 o 
  17   3   0     1999.02     2060.57    283.46 o 
  19   3   0      587.97      856.53    205.98 o 
  21   3   0       12.76      225.79    176.15 o 
   0   4   0   104478.16   103100.81   1589.56 o 
   2   4   0      234.44      139.69     39.30 o 
   4   4   0     9155.86     9553.54    208.42 o 
   6   4   0    10640.44     9944.37    173.73 o 
   8   4   0    28816.80    31333.30    354.88 o 
  10   4   0     2936.09     3126.60     98.46 o 
  12   4   0      298.83      315.88     60.73 o 
  14   4   0      299.72      390.01    112.70 o 
  16   4   0      631.67      630.42    164.73 o 
  18   4   0      769.36      974.87    203.93 o 
  20   4   0      151.34      345.76    270.03 o 
  22   4   0        5.13        1.13    236.00 o 
   1   5   0    19286.08    20510.52    368.69 o 
   3   5   0      819.68      687.74     64.28 o 
   5   5   0        1.06       36.69     39.15 o 
   7   5   0      476.89      567.83     59.33 o 
   9   5   0      170.69      215.06     44.87 o 
  11   5   0     1642.35     1746.76    100.52 o 
  13   5   0       22.22        1.79     64.70 o 
  15   5   0      254.26      204.42    104.07 o 
  17   5   0      199.78      130.43    144.90 o 
  19   5   0       54.97       91.26    160.62 o 
  21   5   0       12.01     -187.21    231.84 o 
   0   6   0    21763.87    19592.65    893.12 o 
   2   6   0      231.04      485.42     88.98 o 
   4   6   0       20.94       33.87     43.92 o 
   6   6   0    10967.27    10406.22    280.44 o 
   8   6   0     8572.33     8633.24    193.27 o 
  10   6   0     1248.74     1486.76     85.81 o 
  12   6   0     3290.72     3222.31    139.52 o 
  14   6   0     1334.73     1282.89    147.62 o 
  16   6   0       50.14      -88.07    113.11 o 
  18   6   0      977.50     1455.31    358.53 o 
  20   6   0      106.02      145.23    266.63 o 
   1   7   0    11828.35    11406.59    251.29 o 
   3   7   0      478.58      499.00     72.11 o 
   5   7   0      347.72      324.23     67.56 o 
   7   7   0    12863.05    13079.74    278.36 o 
   9   7   0       39.07      -18.27     52.58 o 
  11   7   0     7729.48     8067.98    232.40 o 
  13   7   0     1639.83     1775.96    160.07 o 
  15   7   0       98.47     -106.61    147.69 o 
  17   7   0      570.56      772.90    195.75 o 
  19   7   0      385.21      594.15    297.26 o 
   0   8   0        0.31       -8.37     84.82 o 
   2   8   0      594.38      669.90     86.83 o 
   4   8   0        8.21       30.02     53.88 o 
   6   8   0      108.49       90.73     54.10 o 
   8   8   0     1269.93     1134.37    108.14 o 
  10   8   0       11.59      -15.89     63.87 o 
  12   8   0       67.45       28.75     69.04 o 
  14   8   0      189.63      462.99    162.31 o 
  16   8   0       43.80       -3.29    141.19 o 
  18   8   0        0.91     -124.05    215.57 o 
   1   9   0     8105.63     8298.27    240.17 o 
   3   9   0     3806.41     3655.97    206.98 o 
   5   9   0     2383.24     2304.25    142.83 o 
   7   9   0     9043.64     9198.78    304.20 o 
   9   9   0        3.48       28.04     80.35 o 
  11   9   0     2472.31     2561.69    189.32 o 
  13   9   0     1659.00     1726.98    175.45 o 
  15   9   0       34.35       72.35    155.79 o 
  17   9   0      386.95      561.33    194.39 o 
   0  10   0     6994.63     8100.86    288.65 o 
   2  10   0      791.11      716.89    103.18 o 
   4  10   0      238.28      169.41    112.45 o 
   6  10   0     3351.23     3852.59    222.65 o 
   8  10   0     3345.79     3301.19    345.63 o 
  10  10   0     1401.43     1707.59    171.90 o 
  12  10   0     2888.45     3319.48    223.54 o 
  14  10   0      587.39      293.10    266.25 o 
  16  10   0       83.67       43.49    253.77 o 
   1  11   0        0.05      101.20     72.58 o 
   3  11   0      289.42      316.35     88.05 o 
   5  11   0        0.67       -6.12     78.72 o 
   7  11   0        0.06        2.63     83.97 o 
   9  11   0      125.38      201.25     99.50 o 
  11  11   0        5.62       32.84     86.67 o 
  13  11   0       94.29       14.37    222.00 o 
  15  11   0       55.50      178.51    256.04 o 
   0  12   0     3715.15     4044.74    307.72 o 
   2  12   0      164.67      222.89     78.78 o 
   4  12   0     1149.71     1238.31    142.64 o 
   6  12   0     1004.19      800.84    142.77 o 
   8  12   0       64.12      190.69    109.35 o 
  10  12   0       13.72      -59.46    102.88 o 
  12  12   0      307.32      233.86    337.54 o 
   1  13   0     1854.75     2015.68    178.52 o 
   3  13   0       89.57      113.16     95.19 o 
   5  13   0       55.61       48.64     97.96 o 
   7  13   0      317.80      357.06    126.68 o 
   9  13   0      230.43      278.62    129.45 o 
  11  13   0       72.47      161.66    162.99 o 
   0  14   0      121.69      167.09    149.39 o 
   2  14   0        4.72      -91.62     91.62 o 
   4  14   0       46.29       50.78    126.24 o 
   6  14   0        0.40       97.14    103.93 o 
   8  14   0      218.53      102.96    139.37 o 
  10  14   0        3.16      -42.36    181.16 o 
   1  15   0      744.72      731.74    205.79 o 
 -21   1   1       36.59      -81.22    144.48 o 
 -19   1   1      621.28      446.40    321.47 o 
 -17   1   1     1178.00     1339.56    229.00 o 
 -15   1   1      224.02       84.46    104.29 o 
 -13   1   1     1758.81     1691.84    105.83 o 
 -11   1   1     4917.57     4628.55    109.36 o 
  -9   1   1     6267.24     7118.87    124.84 o 
  -7   1   1    24218.31    24618.45    334.55 o 
  -5   1   1      137.92      159.56     24.55 o 
  -3   1   1     4654.57     4650.56     72.40 o 
  -1   1   1    27542.92    26855.92    343.03 o 
   1   1   1    54899.17    55263.47    522.70 o 
   3   1   1    16900.80    16885.79    173.46 o 
   5   1   1    39811.63    37967.84    363.19 o 
   7   1   1     4260.48     4521.21     95.51 o 
   9   1   1    13498.89    15385.25    204.53 o 
  11   1   1     3084.86     3286.47     99.87 o 
  13   1   1     4720.67     4896.52    151.67 o 
  15   1   1     1286.53      913.88    163.82 o 
  17   1   1      219.89      221.80    166.41 o 
  19   1   1      304.09      745.91    190.07 o 
  21   1   1       46.69     -153.16    153.16 o 
 -22   2   1        2.13      -10.60    162.84 o 
 -20   2   1        7.15       30.94    141.82 o 
 -18   2   1     1063.70     1111.16    329.03 o 
 -16   2   1      572.56      790.20    162.58 o 
 -14   2   1      212.35      178.45     80.69 o 
 -12   2   1     1824.87     1932.95     81.52 o 
 -10   2   1    11785.27    12102.51    182.42 o 
  -8   2   1    12487.22    12015.96    169.71 o 
  -6   2   1       23.27       49.63     22.26 o 
  -4   2   1     7140.01     7098.75    126.53 o 
  -2   2   1      107.40      148.51     30.19 o 
   0   2   1    70656.40    70400.86    750.22 o 
   2   2   1     1549.05     1388.47     48.26 o 
   4   2   1    10238.07     9631.32    156.51 o 
   6   2   1    22213.74    22546.87    249.67 o 
   8   2   1    33565.73    36248.23    379.62 o 
  10   2   1     5992.15     6829.29    187.37 o 
  12   2   1     5300.89     5385.70    144.98 o 
  14   2   1     1102.89     1097.04    122.69 o 
  16   2   1      756.60      480.53    231.08 o 
  18   2   1      296.73      213.54    141.30 o 
  20   2   1      295.39       73.65    150.35 o 
  22   2   1       48.18      -56.09    147.37 o 
 -21   3   1       66.70       84.95    172.10 o 
 -19   3   1      439.64      440.77    195.53 o 
 -17   3   1       92.48      130.30    127.20 o 
 -15   3   1       23.52      -24.69     75.42 o 
 -13   3   1      166.64       86.32     90.59 o 
 -11   3   1     2284.35     2490.45     88.79 o 
  -9   3   1     1757.15     1777.72     71.38 o 
  -7   3   1     2474.80     2513.71     74.70 o 
  -5   3   1     4497.23     4578.79    109.97 o 
  -3   3   1    37948.83    37934.50    450.49 o 
  -1   3   1   113504.06   112046.48   1376.01 o 
   1   3   1    47147.33    45610.13    531.36 o 
   3   3   1     4781.73     4482.64    142.19 o 
   5   3   1    11683.80    11033.28    172.43 o 
   7   3   1      964.04     1052.54     54.34 o 
   9   3   1      395.81      373.33     51.47 o 
  11   3   1      527.84      680.83     66.77 o 
  13   3   1      343.07      403.21     65.99 o 
  15   3   1     1659.20     1563.46    295.75 o 
  17   3   1      796.49      988.81    199.21 o 
  19   3   1      102.59       16.42    152.78 o 
  21   3   1       87.18       49.06    174.90 o 
 -22   4   1      103.86     -141.07    281.76 o 
 -20   4   1       14.25      133.33    164.82 o 
 -18   4   1     1702.32     1694.21    237.79 o 
 -16   4   1     1399.32     1426.31    159.02 o 
 -14   4   1       17.90      175.54     87.40 o 
 -12   4   1      780.31      764.40     76.67 o 
 -10   4   1     4063.06     4062.60    109.79 o 
  -8   4   1        6.39       74.60     31.33 o 
  -6   4   1    23679.71    24260.32    346.64 o 
  -4   4   1    30988.64    31331.18    428.19 o 
  -2   4   1     2217.27     2258.15    162.78 o 
   0   4   1   110454.88   108400.52   1177.32 o 
   2   4   1     6767.62     6865.35    147.89 o 
   4   4   1    15584.05    14745.97    190.70 o 
   6   4   1      125.52      117.55     36.85 o 
   8   4   1     6160.38     6083.56    125.96 o 
  10   4   1      532.18      636.37     56.61 o 
  12   4   1     3754.26     4173.35    140.97 o 
  14   4   1     2335.20     2432.82    207.91 o 
  16   4   1       25.79      110.20    125.55 o 
  18   4   1      640.37      663.32    198.48 o 
  20   4   1      198.47      256.65    181.51 o 
  22   4   1       10.06       20.42    248.10 o 
 -21   5   1        0.74       -4.92    239.78 o 
 -19   5   1     1049.30      919.01    219.04 o 
 -17   5   1     2685.80     2469.89    260.63 o 
 -15   5   1       74.16       19.94     89.72 o 
 -13   5   1     3424.38     3080.19    186.86 o 
 -11   5   1    10067.95    10183.45    188.86 o 
  -9   5   1     2194.24     2246.92     88.77 o 
  -7   5   1    18171.19    18791.22    276.19 o 
  -5   5   1     3655.39     3521.55    114.27 o 
  -3   5   1     7997.58     7925.95    177.09 o 
  -1   5   1    63550.19    65969.17    779.58 o 
   1   5   1   132104.08   137083.27   1333.92 o 
   3   5   1      281.29      284.26     56.59 o 
   5   5   1    33379.70    30900.29    383.40 o 
   7   5   1    13197.84    12972.84    222.94 o 
   9   5   1    11958.64    12977.78    208.08 o 
  11   5   1     2825.73     2848.08    122.62 o 
  13   5   1     2580.93     2830.65    149.78 o 
  15   5   1      531.51      433.51    116.75 o 
  17   5   1     2312.08     2693.32    281.19 o 
  19   5   1     2136.32     1941.75    612.68 o 
  21   5   1       51.05     -225.03    225.41 o 
 -20   6   1       63.37      -93.04    217.46 o 
 -18   6   1        1.33       56.35    221.62 o 
 -16   6   1      706.61      751.44    285.73 o 
 -14   6   1        4.36     -110.95    110.95 o 
 -12   6   1      123.14       63.41     57.71 o 
 -10   6   1        0.44      -28.17     41.73 o 
  -8   6   1     1000.76     1024.15     76.52 o 
  -6   6   1     2627.67     2738.99    115.63 o 
  -4   6   1     1937.76     1941.98    117.86 o 
  -2   6   1      960.90     1219.57    131.01 o 
   0   6   1    14599.29    14137.74    268.02 o 
   2   6   1     3086.11     2939.59    121.38 o 
   4   6   1     6894.15     7427.96    159.73 o 
   6   6   1     4234.86     4106.85    210.20 o 
   8   6   1     3518.91     3577.52    124.07 o 
  10   6   1      894.86      996.39     86.91 o 
  12   6   1     1236.42     1467.37    106.27 o 
  14   6   1      291.80      401.60    115.07 o 
  16   6   1        0.05     -116.70    116.70 o 
  18   6   1      150.28      171.32    222.76 o 
  20   6   1      134.29      -57.11    244.69 o 
 -19   7   1      228.79      440.22    268.52 o 
 -17   7   1      262.08      384.44    170.31 o 
 -15   7   1       60.82     -102.39    121.53 o 
 -13   7   1       93.34       93.38    113.50 o 
 -11   7   1     1362.99     1497.54    119.20 o 
  -9   7   1      116.63       53.94     58.13 o 
  -7   7   1     4978.51     4879.97    162.14 o 
  -5   7   1     8463.26     8380.45    273.57 o 
  -3   7   1     4467.81     4763.25    159.05 o 
  -1   7   1     5173.23     4743.57    161.01 o 
   1   7   1    19312.39    20366.07    364.16 o 
   3   7   1      585.13      771.26     83.99 o 
   5   7   1     1129.92     1145.57     79.42 o 
   7   7   1     4787.35     4719.98    163.63 o 
   9   7   1      143.40      160.20     64.13 o 
  11   7   1      802.90      785.24     98.87 o 
  13   7   1      242.42      210.42     79.98 o 
  15   7   1      200.38      222.10    139.67 o 
  17   7   1       58.86       94.55    237.13 o 
  19   7   1       94.16     -196.29    196.29 o 
 -18   8   1     1348.48     1103.21    334.71 o 
 -16   8   1      240.51      417.72    174.30 o 
 -14   8   1      405.51      465.02    151.08 o 
 -12   8   1       43.97      -56.63     66.70 o 
 -10   8   1       42.51      115.41     68.05 o 
  -8   8   1      169.04      149.08     61.96 o 
  -6   8   1       39.36      103.78     67.72 o 
  -4   8   1     1222.59     1289.97    107.26 o 
  -2   8   1      410.61      420.16     68.72 o 
   0   8   1    40547.66    39344.76    643.76 o 
   2   8   1     6200.95     6139.97    203.34 o 
   4   8   1     1163.10     1054.63    152.19 o 
   6   8   1     1107.61     1176.08     99.84 o 
   8   8   1      129.29      176.62     66.71 o 
  10   8   1     2871.53     2827.29    172.75 o 
  12   8   1       28.72      -63.32     75.11 o 
  14   8   1     1031.20     1104.94    194.13 o 
  16   8   1        0.01      -26.75    320.71 o 
  18   8   1      795.20      994.66    322.23 o 
 -19   9   1      130.63     -246.96    246.96 o 
 -17   9   1        2.27     -139.37    139.37 o 
 -15   9   1       71.79      -23.99    133.90 o 
 -13   9   1       93.62      105.58    125.42 o 
 -11   9   1       91.59      215.62     80.61 o 
  -9   9   1      538.61      505.50    106.27 o 
  -7   9   1     3520.52     3633.71    299.42 o 
  -5   9   1     1740.19     1707.72    184.04 o 
  -3   9   1      428.78      338.68     79.01 o 
  -1   9   1      900.04     1184.43    124.38 o 
   1   9   1     7637.61     7596.56    229.71 o 
   3   9   1      498.74      421.76     83.47 o 
   5   9   1       39.19      103.97    114.64 o 
   7   9   1     4619.25     4812.45    226.84 o 
   9   9   1      614.13      477.56    104.32 o 
  11   9   1       36.33      160.95     87.55 o 
  13   9   1      446.93      295.74    135.85 o 
  15   9   1      154.64      236.05    186.45 o 
  17   9   1      138.92      216.90    171.33 o 
 -16  10   1       18.84     -221.62    221.62 o 
 -14  10   1       12.55      -77.91    214.44 o 
 -12  10   1      382.30      662.96    128.87 o 
 -10  10   1      424.01      494.61    117.42 o 
  -8  10   1      315.53      382.30    108.11 o 
  -6  10   1     3453.18     3219.67    367.90 o 
  -4  10   1      210.95       91.96    113.49 o 
  -2  10   1       14.02       -9.38     63.09 o 
   0  10   1      922.21     1071.78    116.73 o 
   2  10   1     1971.71     2123.51    167.42 o 
   4  10   1      643.43      724.98    113.00 o 
   6  10   1     2810.89     2820.28    197.26 o 
   8  10   1     1765.69     1781.03    174.06 o 
  10  10   1       75.65       51.57    145.27 o 
  12  10   1        2.74      -44.90     99.10 o 
  14  10   1        1.57       96.82    207.25 o 
  16  10   1       25.82      313.15    263.23 o 
 -15  11   1       34.48      541.96    312.39 o 
 -13  11   1      902.50     1173.17    327.52 o 
 -11  11   1     1257.31     1313.29    236.45 o 
  -9  11   1        8.61      -57.13     90.58 o 
  -7  11   1     1850.21     1991.42    184.15 o 
  -5  11   1     3662.96     3734.95    255.89 o 
  -3  11   1     2308.25     2186.47    163.74 o 
  -1  11   1    10229.02     8556.47    276.11 o 
   1  11   1    19665.21    17847.24    402.78 o 
   3  11   1      224.92      247.86     85.15 o 
   5  11   1     1274.58     1322.65    135.80 o 
   7  11   1     2117.06     2286.94    198.82 o 
   9  11   1      866.67      976.77    247.16 o 
  11  11   1      280.61      530.94    161.78 o 
  13  11   1     2649.16     2988.15    442.11 o 
  15  11   1      172.02      484.09    285.92 o 
 -12  12   1      270.62      413.42    168.54 o 
 -10  12   1        6.58      109.67    103.55 o 
  -8  12   1       41.32       21.23     95.05 o 
  -6  12   1      696.86      740.87    152.97 o 
  -4  12   1       47.75        0.10     81.78 o 
  -2  12   1        1.92      -70.88     70.88 o 
   0  12   1     1717.21     1616.07    153.03 o 
   2  12   1      383.54      441.24    110.79 o 
   4  12   1      223.03      119.44    100.19 o 
   6  12   1       20.16      123.68     99.65 o 
   8  12   1     1550.21     1490.34    184.82 o 
  10  12   1       11.93       76.45    109.94 o 
  12  12   1       60.40       43.07    106.10 o 
 -11  13   1        0.57      127.09    118.56 o 
  -9  13   1       19.43      182.56    120.07 o 
  -7  13   1       75.30       87.01    103.50 o 
  -5  13   1       51.77      -12.89     88.78 o 
  -3  13   1       75.20      161.98     98.89 o 
  -1  13   1      247.00      360.92    110.29 o 
   1  13   1       58.79       88.02     86.50 o 
   3  13   1        9.78       68.49     93.31 o 
   5  13   1       72.81      224.51    109.45 o 
   7  13   1       98.95      104.65    161.23 o 
   9  13   1       16.36      158.30    120.65 o 
  11  13   1      111.10      131.33    169.62 o 
 -10  14   1      605.05      910.71    200.97 o 
  -8  14   1      174.04      110.37    130.34 o 
  -6  14   1     1681.29     2247.82    396.82 o 
  -4  14   1     1171.97     1428.18    276.28 o 
  -2  14   1       55.56      144.13    103.15 o 
   0  14   1     2347.54     2340.50    426.50 o 
   2  14   1      847.74      738.70    137.97 o 
   4  14   1      390.32      396.87    129.37 o 
   6  14   1     1781.62     2629.61    246.43 o 
   8  14   1     1833.28     1841.90    257.59 o 
  -1  15   1      149.35      168.71    351.54 o 
   1  15   1     1084.26     1002.98    227.63 o 
 -22   0   2      634.91      780.98    323.36 o 
 -20   0   2      303.39      256.04    239.02 o 
 -18   0   2     7332.24     7917.21    574.86 o 
 -16   0   2    12181.40    11071.01    621.38 o 
 -14   0   2       96.32      -52.64     75.49 o 
 -12   0   2       23.36      112.34     56.01 o 
 -10   0   2     7212.27     7373.09    211.92 o 
  -8   0   2     2469.41     2571.67     97.74 o 
  -6   0   2    88401.77    92710.35   1146.36 o 
  -4   0   2   391016.53   369990.03   8715.96 o 
  -2   0   2    45744.78    43424.02    921.29 o 
   2   0   2   175970.19   183311.39   3764.21 o 
   4   0   2      937.22     1107.40     55.84 o 
   6   0   2      158.70      132.74     35.09 o 
   8   0   2    55625.10    60798.79    815.59 o 
  10   0   2     2719.34     2670.89    115.94 o 
  12   0   2    10521.95    10849.03    255.96 o 
  14   0   2    13548.64    12415.13    622.52 o 
  16   0   2     1444.96      746.56    237.13 o 
  18   0   2     8011.82     8600.99    602.85 o 
  20   0   2     1187.43     1414.84    363.07 o 
  22   0   2       15.13     -150.14    234.48 o 
 -21   1   2       25.64      106.93    182.29 o 
 -19   1   2      293.18      609.72    194.96 o 
 -17   1   2      718.69      667.91    278.73 o 
 -15   1   2       90.30      -20.21    129.72 o 
 -13   1   2      162.57      211.76     62.74 o 
 -11   1   2      430.11      400.30     44.92 o 
  -9   1   2    14454.15    16394.78    210.36 o 
  -7   1   2    14751.77    16390.41    197.61 o 
  -5   1   2    27720.01    27251.34    293.20 o 
  -3   1   2     1589.59     1680.05     41.29 o 
  -1   1   2    17022.72    16928.34    412.61 o 
   1   1   2    13150.09    14720.76    183.07 o 
   3   1   2    12547.90    12846.65    225.44 o 
   5   1   2      981.82     1069.35     47.16 o 
   7   1   2     3703.54     4577.18     89.85 o 
   9   1   2    17011.76    17534.58    305.40 o 
  11   1   2      348.01      393.73     46.63 o 
  13   1   2      123.08       82.37     60.43 o 
  15   1   2      407.30      324.94    183.05 o 
  17   1   2      327.19      331.63    416.77 o 
  19   1   2      185.70      257.62    152.12 o 
  21   1   2       90.90      122.17    177.52 o 
 -22   2   2      230.92      543.28    205.05 o 
 -20   2   2        8.74     -163.60    230.89 o 
 -18   2   2      408.25      131.53    123.80 o 
 -16   2   2      148.49       -7.69     93.73 o 
 -14   2   2      184.96      395.93     88.35 o 
 -12   2   2      420.73      428.55     49.02 o 
 -10   2   2     6342.44     6374.30    157.89 o 
  -8   2   2     5159.13     5646.33    107.93 o 
  -6   2   2    11240.93    11771.63    165.89 o 
  -4   2   2       55.47       53.86     27.85 o 
  -2   2   2    28714.06    27213.33    317.90 o 
   0   2   2    48061.97    49071.07    540.17 o 
   2   2   2      991.70     1105.21     48.74 o 
   4   2   2     3818.54     3968.49     89.52 o 
   6   2   2      252.82      319.17     31.80 o 
   8   2   2     1375.63     1564.41     62.20 o 
  10   2   2     2336.07     2491.86     83.51 o 
  12   2   2      396.37      461.24     72.63 o 
  14   2   2        3.05      -93.34     93.34 o 
  16   2   2       62.93       63.22    117.53 o 
  18   2   2       45.97      210.03    145.28 o 
  20   2   2      155.30       65.86    228.24 o 
  22   2   2       23.37      309.74    241.67 o 
 -23   3   2        4.15      133.88    261.71 o 
 -21   3   2      121.54      123.16    172.60 o 
 -19   3   2      508.82      654.03    179.56 o 
 -17   3   2     1374.65     1248.92    198.18 o 
 -15   3   2     1593.36     1770.40    161.78 o 
 -13   3   2      217.48      107.59     75.07 o 
 -11   3   2     3230.95     2940.88     94.66 o 
  -9   3   2       35.37       18.48     31.86 o 
  -7   3   2     4645.05     4625.50    132.31 o 
  -5   3   2     6440.86     6051.96    126.10 o 
  -3   3   2     4375.48     4809.80    120.75 o 
  -1   3   2    17590.84    19027.65    303.87 o 
   1   3   2   383097.78   363678.19   3290.39 o 
   3   3   2    36801.74    36805.26    361.59 o 
   5   3   2       94.71      154.89     35.00 o 
   7   3   2     3376.39     4217.56     95.05 o 
   9   3   2    17790.69    17967.95    238.17 o 
  11   3   2      357.70      453.09     60.61 o 
  13   3   2     1252.64     1343.29    101.52 o 
  15   3   2     1952.85     1817.02    216.23 o 
  17   3   2      797.90      591.16    174.81 o 
  19   3   2      125.63      282.68    153.25 o 
  21   3   2      206.53       63.12    181.69 o 
 -22   4   2      157.86      602.47    347.56 o 
 -20   4   2        5.33       36.67    152.43 o 
 -18   4   2     1488.88     1756.43    247.43 o 
 -16   4   2        6.07      -52.86     89.16 o 
 -14   4   2       19.03       64.16     84.31 o 
 -12   4   2     1678.93     1845.77     86.66 o 
 -10   4   2     5383.80     5192.07    123.17 o 
  -8   4   2     3801.50     3664.25     96.32 o 
  -6   4   2     2036.47     2180.37     87.81 o 
  -4   4   2     3173.85     2763.94     87.12 o 
  -2   4   2      793.55      883.59     60.36 o 
   0   4   2    10827.29    10106.04    188.71 o 
   2   4   2    26042.17    26698.01    350.20 o 
   4   4   2       78.63       44.94     26.81 o 
   6   4   2     3089.31     3404.49    102.08 o 
   8   4   2     6815.93     6441.92    129.80 o 
  10   4   2     1665.89     1585.66    128.71 o 
  12   4   2      671.14      722.35     78.12 o 
  14   4   2     2159.49     2630.94    177.58 o 
  16   4   2      105.78     -117.22    117.22 o 
  18   4   2      751.77      622.21    178.00 o 
  20   4   2      564.34      409.99    198.27 o 
  22   4   2        6.84      217.09    269.28 o 
 -21   5   2      104.49      156.95    278.35 o 
 -19   5   2      111.36     -170.57    188.34 o 
 -17   5   2      781.17      870.30    152.37 o 
 -15   5   2      356.93      339.51    113.19 o 
 -13   5   2       55.04      157.71     90.86 o 
 -11   5   2       92.56      116.36     45.27 o 
  -9   5   2       37.71        8.54     34.79 o 
  -7   5   2        7.27       80.62     63.65 o 
  -5   5   2    11809.93    11730.70    260.41 o 
  -3   5   2      676.85      846.02     70.61 o 
  -1   5   2     5814.31     6428.98    242.03 o 
   1   5   2     6651.87     6854.82    164.44 o 
   3   5   2        1.62        8.27     30.31 o 
   5   5   2      962.37      920.84     63.62 o 
   7   5   2     3287.37     3371.42    112.59 o 
   9   5   2      207.69      294.27     46.48 o 
  11   5   2      157.67      208.39     60.54 o 
  13   5   2     2497.48     2409.90    135.09 o 
  15   5   2      385.18      213.33    106.03 o 
  17   5   2       57.45     -123.84    123.84 o 
  19   5   2       45.41      179.65    236.94 o 
 -20   6   2      249.74      -32.53    220.11 o 
 -18   6   2     1461.84     1639.11    350.97 o 
 -16   6   2      463.16      560.44    160.32 o 
 -14   6   2      459.52      615.51    153.83 o 
 -12   6   2     5540.62     5603.96    169.03 o 
 -10   6   2     4441.98     4221.06    123.33 o 
  -8   6   2      968.99      838.83     80.37 o 
  -6   6   2    15138.31    14438.70    262.43 o 
  -4   6   2      578.59      396.37     62.63 o 
  -2   6   2     1084.60     1239.02     89.25 o 
   0   6   2     3989.13     3835.00    148.37 o 
   2   6   2    66777.20    65237.41    700.25 o 
   4   6   2    31287.01    32897.79    647.57 o 
   6   6   2     5944.76     5708.00    144.21 o 
   8   6   2    15816.28    15734.38    270.73 o 
  10   6   2      132.15        0.22     55.39 o 
  12   6   2      372.08      337.83     74.39 o 
  14   6   2     2184.46     2358.57    185.55 o 
  16   6   2      306.48      349.46    227.68 o 
  18   6   2       11.93      -19.67    210.28 o 
  20   6   2       88.58        3.03    242.80 o 
 -19   7   2      148.03       35.17    250.37 o 
 -17   7   2     1448.05     1458.93    228.21 o 
 -15   7   2      329.73      443.89    153.73 o 
 -13   7   2      174.05      187.01    166.22 o 
 -11   7   2     2557.87     2751.03    232.98 o 
  -9   7   2     2592.16     2501.14    166.49 o 
  -7   7   2      581.34      523.92     89.78 o 
  -5   7   2      283.28      319.71     76.79 o 
  -3   7   2     4418.92     4349.67    178.36 o 
  -1   7   2      112.57      161.96     57.56 o 
   1   7   2    26082.61    26145.52    421.53 o 
   3   7   2     1198.00     1327.62     79.39 o 
   5   7   2     4570.00     4871.45    138.12 o 
   7   7   2     6459.93     6437.63    190.33 o 
   9   7   2     5847.61     6026.95    194.59 o 
  11   7   2      810.34      920.74    103.15 o 
  13   7   2     2311.88     2259.53    150.55 o 
  15   7   2     1428.08     1696.92    217.39 o 
  17   7   2      407.24      475.77    256.42 o 
  19   7   2      270.44      430.39    286.30 o 
 -18   8   2       86.65     -179.67    220.87 o 
 -16   8   2        7.57      130.91    154.70 o 
 -14   8   2        2.17      -68.84    120.27 o 
 -12   8   2       23.93      137.93     69.49 o 
 -10   8   2        1.87       20.65     59.69 o 
  -8   8   2      152.79      130.63     62.15 o 
  -6   8   2        7.79        8.09     61.06 o 
  -4   8   2        0.12      -20.15     51.19 o 
  -2   8   2      697.22      695.23     90.77 o 
   0   8   2     1749.10     1931.72    134.51 o 
   2   8   2       10.28       16.67     50.96 o 
   4   8   2      581.65      561.49     79.56 o 
   6   8   2      707.14      772.26     88.69 o 
   8   8   2       11.63      103.02     61.08 o 
  10   8   2      366.65      473.17     84.12 o 
  12   8   2      131.86      113.40     75.10 o 
  14   8   2       52.05       99.30    137.20 o 
  16   8   2       30.33      -68.89    142.57 o 
  18   8   2        1.08       44.63    234.10 o 
 -19   9   2      139.51      171.32    257.18 o 
 -17   9   2     1382.70     1101.99    232.12 o 
 -15   9   2      210.03       69.06    140.29 o 
 -13   9   2      860.87     1100.04    191.83 o 
 -11   9   2     6448.52     6866.34    231.48 o 
  -9   9   2     1645.13     1511.55    128.85 o 
  -7   9   2     3694.03     3348.52    220.55 o 
  -5   9   2     4421.37     4541.84    216.63 o 
  -3   9   2      405.05      383.21     81.83 o 
  -1   9   2     2379.84     2294.74    130.19 o 
   1   9   2     8822.35     8923.13    249.28 o 
   3   9   2     2338.34     2137.69    139.31 o 
   5   9   2     7905.93     7076.29    225.20 o 
   7   9   2    10072.71    10121.10    321.17 o 
   9   9   2     1416.23     1806.98    285.00 o 
  11   9   2      575.67      789.36    130.32 o 
  13   9   2     2071.59     2226.61    317.65 o 
  15   9   2      560.74      361.56    242.43 o 
  17   9   2        1.29      179.64    251.12 o 
 -18  10   2      355.36       74.88    279.49 o 
 -16  10   2      337.05      260.20    273.44 o 
 -14  10   2       12.68      -45.76    211.03 o 
 -12  10   2     1702.80     2155.01    372.15 o 
 -10  10   2     4444.67     4587.84    244.22 o 
  -8  10   2        7.27      178.67     86.05 o 
  -6  10   2     4183.50     4384.45    429.31 o 
  -4  10   2      346.19      447.43     90.02 o 
  -2  10   2       58.70      -33.31     56.66 o 
   0  10   2     4374.92     4571.07    202.09 o 
   2  10   2     4494.29     4906.59    202.87 o 
   4  10   2      113.31        5.03     87.61 o 
   6  10   2     3175.11     3102.04    205.89 o 
   8  10   2     7115.28     7587.49    297.86 o 
  10  10   2     1035.46      737.98    136.82 o 
  12  10   2     2596.70     2472.42    227.70 o 
  14  10   2     1116.23     1259.40    322.60 o 
  16  10   2       92.50      226.92    249.99 o 
 -15  11   2        1.43       85.47    262.47 o 
 -13  11   2      145.94      144.09    249.99 o 
 -11  11   2        2.11       80.76     93.81 o 
  -9  11   2        1.48       45.41     90.13 o 
  -7  11   2        6.99       37.94    108.90 o 
  -5  11   2      525.17      568.27    121.47 o 
  -3  11   2       89.77      170.11     74.86 o 
  -1  11   2      140.09      203.23     80.03 o 
   1  11   2      139.45      147.29     77.69 o 
   3  11   2       24.54      -55.43     61.71 o 
   5  11   2       13.69       23.42     77.52 o 
   7  11   2      100.26      160.46    100.62 o 
   9  11   2      519.34      593.43    129.66 o 
  11  11   2      209.46      230.75    109.39 o 
  13  11   2       10.84      -69.54    137.62 o 
  15  11   2       13.10      191.37    281.38 o 
 -12  12   2      319.73      411.86    268.14 o 
 -10  12   2      887.89      849.09    220.89 o 
  -8  12   2      126.33      178.42    114.85 o 
  -6  12   2      571.45      736.57    141.43 o 
  -4  12   2      381.25      236.69    119.44 o 
  -2  12   2      125.87      143.51     87.55 o 
   0  12   2     2049.53     1925.20    150.36 o 
   2  12   2      926.72     1207.38    142.78 o 
   4  12   2       77.22      -26.90     75.78 o 
   6  12   2      685.46      641.02    136.82 o 
   8  12   2      560.16      680.60    176.81 o 
  10  12   2      341.96       94.49    136.64 o 
  12  12   2      201.69      148.69    121.39 o 
 -11  13   2       96.74      115.15    120.43 o 
  -9  13   2       48.46       32.18    110.73 o 
  -7  13   2      254.18      226.88    112.80 o 
  -5  13   2      623.65      527.78    140.51 o 
  -3  13   2      263.91      197.75    101.28 o 
  -1  13   2      602.71      734.36    127.43 o 
   1  13   2     1025.31      986.52    139.16 o 
   3  13   2       43.44      149.20     96.58 o 
   5  13   2        3.43      188.05    110.66 o 
   7  13   2      203.65       97.31    108.51 o 
   9  13   2     1516.75     1622.87    254.14 o 
  11  13   2       21.71       42.06    146.35 o 
 -10  14   2        4.93      204.07    136.93 o 
  -8  14   2        3.12       68.30    109.18 o 
  -6  14   2       39.47      175.97    134.66 o 
  -4  14   2       30.13        3.53    112.91 o 
  -2  14   2      160.42       64.89    102.37 o 
   0  14   2       38.48      105.72     99.65 o 
   2  14   2      365.18      504.58    181.51 o 
   4  14   2       34.32      107.54    137.65 o 
   6  14   2       51.42      -88.65    103.34 o 
   8  14   2      389.16      528.31    164.27 o 
  -3  15   2       13.23      -61.27    207.63 o 
  -1  15   2      387.90      399.76    189.11 o 
   1  15   2      418.28      409.31    199.66 o 
 -23   1   3       47.44       78.29    230.32 o 
 -21   1   3       20.61       86.19    151.33 o 
 -19   1   3      207.57      269.15    146.64 o 
 -17   1   3     3603.24     3612.29    284.91 o 
 -15   1   3      557.88      671.26    111.43 o 
 -13   1   3      112.70      147.87     57.78 o 
 -11   1   3     3795.06     3789.26     95.79 o 
  -9   1   3    20951.15    21093.12    249.17 o 
  -7   1   3     1684.02     1409.87     74.09 o 
  -5   1   3     3773.61     3316.55     68.40 o 
  -3   1   3       73.16       29.26     23.29 o 
  -1   1   3     1191.93     1792.88     49.96 o 
   1   1   3    27494.80    26040.13    785.59 o 
   3   1   3     3576.29     3465.75     82.93 o 
   5   1   3      926.26      870.82     45.81 o 
   7   1   3    10906.46    10674.71    161.15 o 
   9   1   3    30881.90    32434.68    352.66 o 
  11   1   3       93.83      132.27     44.93 o 
  13   1   3     1623.24     1500.22    107.98 o 
  15   1   3     2415.16     2147.41    225.19 o 
  17   1   3      320.54      263.12    145.78 o 
  19   1   3       88.60      310.23    165.40 o 
  21   1   3      310.80      255.44    336.98 o 
 -22   2   3      127.82       18.93    156.91 o 
 -20   2   3       71.48      237.89    150.39 o 
 -18   2   3     1059.35     1491.06    349.08 o 
 -16   2   3     2179.06     2185.18    170.38 o 
 -14   2   3      409.44      541.88     95.93 o 
 -12   2   3     5868.44     6264.82    149.74 o 
 -10   2   3    16953.89    16142.66    217.75 o 
  -8   2   3    11000.97    11901.95    178.91 o 
  -6   2   3    44843.93    42598.14    446.79 o 
  -4   2   3      528.64      526.55     40.42 o 
  -2   2   3    12805.36    12542.57    205.22 o 
   0   2   3     1062.37     1438.10     52.66 o 
   2   2   3    17908.04    17199.33    186.33 o 
   4   2   3     2248.51     2310.86     86.42 o 
   6   2   3    30302.05    31704.00    328.56 o 
   8   2   3    16265.82    16539.00    213.02 o 
  10   2   3    20532.92    21666.53    271.45 o 
  12   2   3      944.03      990.50     80.31 o 
  14   2   3     2761.70     2878.83    239.02 o 
  16   2   3     1899.05     1731.45    225.04 o 
  18   2   3       86.92       28.33    302.75 o 
  20   2   3      202.09      359.58    181.86 o 
  22   2   3       10.32       54.84    255.66 o 
 -23   3   3        8.75       36.31    237.89 o 
 -21   3   3       69.04       65.24    175.97 o 
 -19   3   3      129.45     -110.54    110.54 o 
 -17   3   3      314.28      240.02    138.72 o 
 -15   3   3      981.86      924.81    201.26 o 
 -13   3   3       90.22      107.92     66.38 o 
 -11   3   3      332.06      353.67     45.73 o 
  -9   3   3      218.31      472.46     60.56 o 
  -7   3   3    10194.45    10602.37    178.81 o 
  -5   3   3        9.85       18.60     27.56 o 
  -3   3   3    41415.53    39943.81    466.35 o 
  -1   3   3     6432.21     6120.71    125.74 o 
   1   3   3   158437.13   159235.72   1477.92 o 
   3   3   3    19277.57    19049.05    217.00 o 
   5   3   3     4057.36     3843.12    106.97 o 
   7   3   3       41.78      135.52     31.65 o 
   9   3   3      575.15      726.67     93.61 o 
  11   3   3      546.29      621.22     68.95 o 
  13   3   3        0.71      -45.53     48.54 o 
  15   3   3       60.37      196.44    123.11 o 
  17   3   3        0.90       45.90    132.14 o 
  19   3   3        4.81     -138.68    138.68 o 
  21   3   3       74.83      225.25    208.17 o 
 -22   4   3      228.17      131.61    283.65 o 
 -20   4   3        0.64     -131.00    131.00 o 
 -18   4   3      690.77      690.64    169.20 o 
 -16   4   3     1078.55     1347.13    208.33 o 
 -14   4   3        0.46      -27.65     74.91 o 
 -12   4   3      401.21      394.65     55.27 o 
 -10   4   3     8456.94     8650.97    159.48 o 
  -8   4   3     4764.12     5280.39    124.04 o 
  -6   4   3     6604.46     6625.95    146.59 o 
  -4   4   3       36.31       91.59     43.83 o 
  -2   4   3     1040.38     1142.27     66.76 o 
   0   4   3     7229.97     6444.12    119.24 o 
   2   4   3    13092.44    12698.10    186.03 o 
   4   4   3      573.53      575.39     44.50 o 
   6   4   3      768.61      808.54     60.93 o 
   8   4   3     8810.44     8183.86    156.17 o 
  10   4   3     3527.67     3427.46    123.73 o 
  12   4   3     1459.54     1701.58    155.96 o 
  14   4   3     1690.78     2140.68    195.95 o 
  16   4   3     1192.89     1121.39    198.07 o 
  18   4   3      422.35      243.98    164.99 o 
  20   4   3      252.95      169.24    181.97 o 
 -21   5   3      202.55        8.70    241.67 o 
 -19   5   3      447.57      727.65    299.16 o 
 -17   5   3     5356.06     5466.10    272.43 o 
 -15   5   3     1998.62     1955.69    170.36 o 
 -13   5   3     1135.50     1175.87    134.48 o 
 -11   5   3     7639.99     7807.33    163.03 o 
  -9   5   3     9463.44     9000.12    179.11 o 
  -7   5   3     3780.43     3501.73    117.13 o 
  -5   5   3    27140.54    25644.14    362.01 o 
  -3   5   3    17874.63    18786.19    301.41 o 
  -1   5   3     7667.73     7263.01    167.90 o 
   1   5   3   134883.83   136974.89   1317.77 o 
   3   5   3     5264.67     4804.26    152.15 o 
   5   5   3      122.56      123.19     35.97 o 
   7   5   3    11751.53    11593.63    213.29 o 
   9   5   3    14776.29    14623.27    298.15 o 
  11   5   3       27.68       -2.02     52.03 o 
  13   5   3     6520.30     6592.19    191.27 o 
  15   5   3     5980.83     6150.01    353.42 o 
  17   5   3      338.02      191.88    163.76 o 
  19   5   3      939.62     1091.19    243.39 o 
  21   5   3      202.98      222.38    321.09 o 
 -20   6   3        9.15       35.93    249.99 o 
 -18   6   3       61.58      187.06    158.90 o 
 -16   6   3      562.45      155.74    322.41 o 
 -14   6   3        1.01      -36.76    108.53 o 
 -12   6   3      208.53      212.11     68.56 o 
 -10   6   3     2869.69     2695.58    104.80 o 
  -8   6   3      309.09      277.02     61.03 o 
  -6   6   3      357.10      241.95     50.58 o 
  -4   6   3      135.33      107.20     47.52 o 
  -2   6   3      201.86      186.49     53.15 o 
   0   6   3    11917.13    12880.80    198.09 o 
   2   6   3    35335.38    34705.81    422.84 o 
   4   6   3     1062.01     1400.47     76.51 o 
   6   6   3      716.25      751.29    111.44 o 
   8   6   3     1602.00     1216.57     87.22 o 
  10   6   3     1174.11     1145.40     92.59 o 
  12   6   3       75.36       56.41     60.60 o 
  14   6   3      276.09      478.01    120.64 o 
  16   6   3      801.24      717.66    287.43 o 
  18   6   3      428.22      133.13    255.66 o 
  20   6   3        0.77       -3.40    258.69 o 
 -19   7   3       81.06       85.85    247.72 o 
 -17   7   3      383.29      462.78    179.91 o 
 -15   7   3      101.66      124.65    125.69 o 
 -13   7   3       16.21      104.58    113.21 o 
 -11   7   3     1019.20      870.72     87.04 o 
  -9   7   3     1856.47     1741.11    137.07 o 
  -7   7   3        2.50       35.25     61.75 o 
  -5   7   3     9389.55     9322.57    264.64 o 
  -3   7   3      180.00      252.16     74.62 o 
  -1   7   3      827.07      854.98     76.66 o 
   1   7   3      139.83      110.05     36.63 o 
   3   7   3       22.15       17.12     38.83 o 
   5   7   3     3863.38     3884.41    124.65 o 
   7   7   3     2520.32     2608.67    161.04 o 
   9   7   3     2776.89     2762.72    200.34 o 
  11   7   3     1120.70     1273.57    198.05 o 
  13   7   3       34.73       -7.86     66.54 o 
  15   7   3      428.43      659.54    256.61 o 
  17   7   3       45.94      -80.18    203.47 o 
  19   7   3      772.09      746.94    330.55 o 
 -20   8   3      183.46       21.56    265.50 o 
 -18   8   3      378.68      500.99    183.46 o 
 -16   8   3     1215.29     1133.75    244.69 o 
 -14   8   3       50.95       -4.81    115.49 o 
 -12   8   3      139.86       41.59     96.27 o 
 -10   8   3      295.72      178.81     67.44 o 
  -8   8   3       47.03       52.34     67.57 o 
  -6   8   3      768.93      672.89    103.67 o 
  -4   8   3     1141.53     1371.33    111.13 o 
  -2   8   3     2266.56     2472.81    170.32 o 
   0   8   3    14975.56    15896.18    324.51 o 
   2   8   3    10763.70    11024.84    263.70 o 
   4   8   3      600.68      555.89     80.32 o 
   6   8   3     1828.24     1743.27    115.75 o 
   8   8   3      605.38      443.86    137.40 o 
  10   8   3     2170.08     2145.57    141.64 o 
  12   8   3        7.76       30.65     75.71 o 
  14   8   3     2041.31     1871.06    233.40 o 
  16   8   3      503.60       85.32    157.71 o 
  18   8   3      490.78      774.17    321.47 o 
 -19   9   3      113.57      -70.80    171.02 o 
 -17   9   3       61.57      334.74    178.62 o 
 -15   9   3       61.64      -64.47    127.49 o 
 -13   9   3        0.74      -63.72    123.65 o 
 -11   9   3      547.55      558.40    113.38 o 
  -9   9   3      566.38      683.83     98.64 o 
  -7   9   3      769.29      878.24    122.32 o 
  -5   9   3     3091.61     3004.45    184.26 o 
  -3   9   3      410.57      461.89    143.54 o 
  -1   9   3      271.32      340.91     80.51 o 
   1   9   3      156.64      157.00     99.73 o 
   3   9   3     1787.63     1890.92    135.66 o 
   5   9   3       63.20      -39.78     59.72 o 
   7   9   3     3074.18     3270.54    201.67 o 
   9   9   3     5995.42     5997.05    367.43 o 
  11   9   3      147.79       35.27     84.62 o 
  13   9   3       13.73      -43.79     91.42 o 
  15   9   3      227.29      386.52    236.00 o 
 -18  10   3      246.83      183.43    279.11 o 
 -16  10   3       15.19       -1.89    230.70 o 
 -14  10   3       58.29      159.22    203.47 o 
 -12  10   3      212.06      179.59    133.32 o 
 -10  10   3     1581.99     1362.18    154.98 o 
  -8  10   3        0.02      -16.96     78.96 o 
  -6  10   3     1839.18     1832.20    168.90 o 
  -4  10   3     2350.52     2354.62    184.67 o 
  -2  10   3       20.64       15.92     70.37 o 
   0  10   3     1758.66     1862.92    148.70 o 
   2  10   3      428.99      353.44     88.79 o 
   4  10   3      183.51      207.20     95.09 o 
   6  10   3     2421.94     2306.19    304.85 o 
   8  10   3      252.17      230.09    103.03 o 
  10  10   3      734.99      815.11    140.02 o 
  12  10   3      100.83      122.22     99.32 o 
  14  10   3      123.24     -208.77    216.33 o 
  16  10   3      186.93      -81.69    246.59 o 
 -15  11   3      188.47      251.12    251.88 o 
 -13  11   3      307.45      375.17    251.50 o 
 -11  11   3     1102.38      988.79    147.99 o 
  -9  11   3     1114.25     1266.41    160.95 o 
  -7  11   3      121.70      -67.82    125.27 o 
  -5  11   3     3875.14     3859.64    233.38 o 
  -3  11   3     2616.25     2628.32    176.60 o 
  -1  11   3     1778.95     1902.74    303.40 o 
   1  11   3    12787.64    11501.55    319.61 o 
   3  11   3     2739.12     2860.06    178.26 o 
   5  11   3      214.32      143.98     76.01 o 
   7  11   3      624.79      727.16    138.18 o 
   9  11   3     1845.06     1978.82    256.30 o 
  11  11   3       20.22      -12.67     96.29 o 
  13  11   3     2934.46     3057.74    417.15 o 
  15  11   3     1602.32     2142.50    410.72 o 
 -12  12   3       61.32      364.58    245.07 o 
 -10  12   3       79.29      156.46    103.82 o 
  -8  12   3      251.13      127.32    103.29 o 
  -6  12   3     1058.69      961.64    136.21 o 
  -4  12   3      279.42      250.48    113.96 o 
  -2  12   3      184.62      128.32     91.08 o 
   0  12   3       58.97      318.13    125.97 o 
   2  12   3     2230.67     2429.22    184.25 o 
   4  12   3      147.84      193.71     96.00 o 
   6  12   3       27.43      109.13     99.17 o 
   8  12   3     2420.12     2174.72    216.99 o 
  10  12   3        1.27      -31.69    105.11 o 
  12  12   3      103.77      116.40    116.92 o 
 -11  13   3       41.23       -9.35    150.29 o 
  -9  13   3        5.32      167.90    123.89 o 
  -7  13   3       33.99       57.59     89.50 o 
  -5  13   3      279.68      250.73    116.81 o 
  -3  13   3       80.92       11.41     87.20 o 
  -1  13   3      407.80      473.77    115.28 o 
   1  13   3        1.89        9.21     74.02 o 
   3  13   3       17.22       22.44     89.57 o 
   5  13   3      144.25       50.65    107.97 o 
   7  13   3       74.85       92.89    104.99 o 
   9  13   3       62.86      128.13    117.65 o 
  11  13   3       12.34      -16.69    127.74 o 
 -10  14   3     1757.78     1934.12    326.01 o 
  -8  14   3       66.31       -0.58    156.32 o 
  -6  14   3      884.75     1302.09    196.21 o 
  -4  14   3      759.39      689.82    181.94 o 
  -2  14   3        1.29       84.00    103.51 o 
   0  14   3      697.55      597.13    129.32 o 
   2  14   3     1298.33     1381.52    219.06 o 
   4  14   3      231.26       18.13    164.91 o 
   6  14   3     1031.28     1296.17    290.76 o 
   8  14   3     3540.68     4557.80    376.55 o 
  -3  15   3      107.50      359.67    273.82 o 
  -1  15   3       13.36      128.89    222.95 o 
   1  15   3      983.29      914.27    222.68 o 
 -22   0   4      561.43      316.55    290.46 o 
 -20   0   4      352.15       94.93    216.71 o 
 -18   0   4     8064.79     8247.00    586.96 o 
 -16   0   4     5755.02     6645.71    479.18 o 
 -14   0   4      247.16      403.85    149.96 o 
 -12   0   4     1044.90     1041.90    123.39 o 
 -10   0   4    29067.10    30940.54    475.83 o 
  -8   0   4     4133.46     3347.38    104.25 o 
  -6   0   4    10197.98     9777.32    230.51 o 
  -4   0   4   100488.09   100186.34   2087.66 o 
  -2   0   4       19.41      -40.47     40.47 o 
   0   0   4     2300.60     1842.91     71.86 o 
   4   0   4     3121.09     2955.63     98.95 o 
   6   0   4     4020.27     3486.88    102.59 o 
   8   0   4     9424.96    10064.09    211.47 o 
  10   0   4    41866.43    43023.57    636.72 o 
  12   0   4     4474.94     4886.45    492.41 o 
  14   0   4    15756.04    16459.37    478.70 o 
  16   0   4     6001.08     4738.83    444.38 o 
  18   0   4     2652.17     2731.35    410.72 o 
  20   0   4      459.59      167.92    223.52 o 
 -23   1   4      731.71     1358.11    356.26 o 
 -21   1   4      258.59      293.87    161.98 o 
 -19   1   4       42.87      116.14    134.81 o 
 -17   1   4       17.77       23.23    166.22 o 
 -15   1   4      892.33      749.26    114.23 o 
 -13   1   4      423.56      513.15     74.27 o 
 -11   1   4     2017.75     1844.72     85.45 o 
  -9   1   4     8068.29     8792.88    136.46 o 
  -7   1   4       26.64       56.36     25.00 o 
  -5   1   4     5168.33     5230.86     93.81 o 
  -3   1   4     1348.92     1205.66     40.22 o 
  -1   1   4     2816.97     3042.13     91.22 o 
   1   1   4     3868.29     3508.39     57.63 o 
   3   1   4    11834.86    11200.70    174.27 o 
   5   1   4      549.32      580.59     69.06 o 
   7   1   4    41440.34    43356.56    428.61 o 
   9   1   4     4309.53     4069.31     94.19 o 
  11   1   4      655.58      609.87     63.34 o 
  13   1   4        2.60      -31.03     53.95 o 
  15   1   4      434.98      302.06    195.91 o 
  17   1   4        8.95      -24.13    132.18 o 
  19   1   4      896.67      987.36    210.53 o 
  21   1   4      570.10      435.32    193.06 o 
 -22   2   4      262.39     -104.01    135.74 o 
 -20   2   4       11.46      -61.19    132.45 o 
 -18   2   4       66.14       63.45    134.45 o 
 -16   2   4      523.78      462.47    110.51 o 
 -14   2   4      256.68      255.14     66.92 o 
 -12   2   4        1.62      106.29     51.28 o 
 -10   2   4     6516.25     6914.06    129.19 o 
  -8   2   4     3287.87     3434.19    158.78 o 
  -6   2   4      516.19      524.56     37.69 o 
  -4   2   4     4026.92     3848.87     99.72 o 
  -2   2   4     1046.29     1419.18     66.01 o 
   0   2   4        8.28       33.47     21.85 o 
   2   2   4     6324.17     6148.31    103.08 o 
   4   2   4     5460.25     5204.49    106.35 o 
   6   2   4      166.96      220.66     27.29 o 
   8   2   4     3981.53     4007.14    111.42 o 
  10   2   4      388.56      330.13     52.88 o 
  12   2   4        1.26       18.78     46.44 o 
  14   2   4       45.33       26.48     62.06 o 
  16   2   4      935.46     1052.65    234.67 o 
  18   2   4      206.35      102.71    137.20 o 
  20   2   4      287.02      163.38    169.74 o 
 -23   3   4       91.33     -215.57    215.57 o 
 -21   3   4        1.09       82.54    155.88 o 
 -19   3   4      307.76      474.19    164.37 o 
 -17   3   4     2623.44     2784.24    215.03 o 
 -15   3   4       23.54       45.79     82.87 o 
 -13   3   4       50.69        4.14     57.58 o 
 -11   3   4     1369.54     1658.48    120.78 o 
  -9   3   4     6410.17     6306.71    131.52 o 
  -7   3   4     3372.56     3207.75     87.54 o 
  -5   3   4     6828.88     6931.03    134.48 o 
  -3   3   4    16699.94    15208.47    212.40 o 
  -1   3   4    66494.55    63862.75   1126.97 o 
   1   3   4    46395.81    46025.89    474.81 o 
   3   3   4    22505.25    21823.46    242.48 o 
   5   3   4     2550.60     2597.41     84.49 o 
   7   3   4     1139.95     1696.32     62.60 o 
   9   3   4     8068.23     7470.99    135.69 o 
  11   3   4      335.37      402.17     79.37 o 
  13   3   4     1954.86     2545.66    121.89 o 
  15   3   4     4744.69     4773.11    336.98 o 
  17   3   4     1307.51     1357.56    220.84 o 
  19   3   4      317.11      353.80    176.26 o 
  21   3   4       28.27        8.39    190.98 o 
 -22   4   4      152.69      161.87    258.69 o 
 -20   4   4      118.93      -90.39    150.92 o 
 -18   4   4      583.25      364.61    157.19 o 
 -16   4   4     2079.11     1987.68    177.58 o 
 -14   4   4       25.20       35.03     78.03 o 
 -12   4   4      500.20      439.30     61.87 o 
 -10   4   4     2111.20     2035.08     88.50 o 
  -8   4   4     4166.23     5093.89    121.24 o 
  -6   4   4     3308.59     3039.42     97.40 o 
  -4   4   4       52.47       19.32     65.40 o 
  -2   4   4      226.10      207.27     39.64 o 
   0   4   4    21597.98    20605.31    251.94 o 
   2   4   4    27784.73    26717.59    318.92 o 
   4   4   4       85.68      155.19     42.68 o 
   6   4   4     2104.76     1879.60     83.38 o 
   8   4   4     1852.01     1827.29     73.93 o 
  10   4   4     6581.93     7117.05    175.24 o 
  12   4   4        2.04       40.54     52.89 o 
  14   4   4     2673.45     2550.42    238.39 o 
  16   4   4     2876.69     2774.42    627.05 o 
  18   4   4      162.09       16.10    148.22 o 
  20   4   4      306.63      472.46    209.95 o 
 -21   5   4      116.12      532.13    296.13 o 
 -19   5   4       14.89      150.90    220.11 o 
 -17   5   4     1418.51     1741.00    183.18 o 
 -15   5   4      471.29      418.70    156.90 o 
 -13   5   4      392.75      268.34     94.06 o 
 -11   5   4     1363.43     1474.74    136.09 o 
  -9   5   4     2072.26     2013.14     90.80 o 
  -7   5   4      388.98      212.80     50.05 o 
  -5   5   4     1925.44     1955.94     95.26 o 
  -3   5   4      588.63      640.35    134.06 o 
  -1   5   4     1709.17     1611.62     86.86 o 
   1   5   4     1017.96     1151.48     58.46 o 
   3   5   4      297.57      277.13     42.01 o 
   5   5   4       43.66        8.90     30.88 o 
   7   5   4      234.51      324.51     57.56 o 
   9   5   4     1014.62      967.86     82.14 o 
  11   5   4     1613.93     1815.60    109.58 o 
  13   5   4       19.46       19.37     58.26 o 
  15   5   4      541.98      584.90    159.09 o 
  17   5   4       61.58       79.81    144.17 o 
  19   5   4      150.61       29.21    167.46 o 
  21   5   4        9.69      -83.20    245.07 o 
 -20   6   4       39.25     -156.95    193.64 o 
 -18   6   4      101.31     -128.61    128.61 o 
 -16   6   4     1044.85      829.70    258.31 o 
 -14   6   4       80.49      110.53    113.88 o 
 -12   6   4     2144.85     2271.58    140.07 o 
 -10   6   4    12654.23    12680.28    265.46 o 
  -8   6   4     9231.09     8560.57    199.33 o 
  -6   6   4     2430.30     2346.76    100.57 o 
  -4   6   4     4332.68     3910.35    158.09 o 
  -2   6   4     1103.84      945.34    140.07 o 
   0   6   4    12009.67    10680.75    323.54 o 
   2   6   4       40.49       88.54     51.48 o 
   4   6   4      585.16      668.81     61.24 o 
   6   6   4     2179.21     1794.48    101.74 o 
   8   6   4    14575.53    14480.11    262.91 o 
  10   6   4    14778.65    14499.49    276.94 o 
  12   6   4       35.43      -52.95     55.59 o 
  14   6   4     1824.79     1756.06    236.91 o 
  16   6   4      697.81      705.06    189.33 o 
  18   6   4       10.77       51.81    224.65 o 
  20   6   4      459.22      753.37    337.73 o 
 -19   7   4      117.19      156.57    236.00 o 
 -17   7   4      986.70      856.54    304.64 o 
 -15   7   4     1292.50     1393.68    208.23 o 
 -13   7   4       55.03        2.76    109.86 o 
 -11   7   4     1492.84     1579.14    104.96 o 
  -9   7   4     2838.80     3128.10    170.58 o 
  -7   7   4        0.81       71.92     62.79 o 
  -5   7   4      858.28      942.05    177.92 o 
  -3   7   4      925.26      914.32     89.58 o 
  -1   7   4        9.10      -30.68     43.98 o 
   1   7   4     8029.93     7706.83    267.97 o 
   3   7   4     2110.25     2269.17     96.03 o 
   5   7   4      634.85      667.80     67.85 o 
   7   7   4     2251.59     2332.24    164.09 o 
   9   7   4     2008.84     1914.69    113.81 o 
  11   7   4     1895.27     2021.52    138.59 o 
  13   7   4     2257.56     2459.01    166.22 o 
  15   7   4     1871.75     2098.95    245.69 o 
  17   7   4      438.08      548.77    274.95 o 
  19   7   4      166.37       75.26    260.58 o 
 -20   8   4        0.77      102.87    268.52 o 
 -18   8   4       41.84      -16.19    162.06 o 
 -16   8   4      613.02      274.42    159.00 o 
 -14   8   4       32.93      125.88    122.91 o 
 -12   8   4       25.89       80.70     85.50 o 
 -10   8   4      529.27      353.46     82.29 o 
  -8   8   4      713.23      547.04    108.70 o 
  -6   8   4       86.11      107.90     68.70 o 
  -4   8   4     1271.33     1185.75    106.36 o 
  -2   8   4      182.24       82.83     61.69 o 
   0   8   4      109.35       61.04     57.73 o 
   2   8   4      505.69      440.83     76.00 o 
   4   8   4        0.98      -19.58     50.52 o 
   6   8   4     1878.34     1778.17    123.06 o 
   8   8   4     1131.21     1087.01    152.79 o 
  10   8   4      906.32      954.71    110.96 o 
  12   8   4      349.68      398.72     94.05 o 
  14   8   4      587.97      570.03    133.96 o 
  16   8   4       97.12     -187.96    188.72 o 
  18   8   4       54.27        0.76    259.07 o 
 -19   9   4       17.88       43.11    167.79 o 
 -17   9   4     1562.10     2011.61    270.96 o 
 -15   9   4     1042.98     1017.61    212.17 o 
 -13   9   4        1.07      -72.86    111.10 o 
 -11   9   4     7257.25     7608.60    249.20 o 
  -9   9   4     7391.15     7334.33    272.56 o 
  -7   9   4        2.14      -19.59     65.95 o 
  -5   9   4     2473.33     2457.40    170.29 o 
  -3   9   4     1896.94     2146.29    128.36 o 
  -1   9   4      905.45      725.18     98.81 o 
   1   9   4     2966.43     2793.13    154.83 o 
   3   9   4     5323.61     4969.87    228.49 o 
   5   9   4     2653.06     2729.46    155.41 o 
   7   9   4     3931.12     4447.38    233.07 o 
   9   9   4    10704.94    10992.72    350.28 o 
  11   9   4      287.24      336.01    115.85 o 
  13   9   4     1013.33      908.99    149.54 o 
  15   9   4     1173.73     1774.89    360.05 o 
 -18  10   4      201.26      662.23    313.15 o 
 -16  10   4     1442.89     1529.81    364.96 o 
 -14  10   4       67.50      251.12    222.00 o 
 -12  10   4      420.91      765.85    268.14 o 
 -10  10   4     2726.16     2736.51    200.00 o 
  -8  10   4      140.07      143.77    145.22 o 
  -6  10   4      303.16      372.85     99.04 o 
  -4  10   4      385.45      462.87     95.79 o 
  -2  10   4     1805.93     2050.43    151.51 o 
   0  10   4      200.06      398.88     90.92 o 
   2  10   4     5616.91     5232.38    211.09 o 
   4  10   4     1260.19     1097.24    119.66 o 
   6  10   4     1080.68     1149.26    155.66 o 
   8  10   4     6416.79     7151.41    371.02 o 
  10  10   4     1058.24     1109.59    180.41 o 
  12  10   4      452.40      510.08    129.16 o 
  14  10   4      885.12      966.30    330.92 o 
  16  10   4      801.57      924.32    335.08 o 
 -15  11   4        0.23       15.13    237.89 o 
 -13  11   4       47.57       97.95    214.82 o 
 -11  11   4        8.50      -33.67     89.61 o 
  -9  11   4       74.40       70.04     96.83 o 
  -7  11   4       42.38      -69.70     69.70 o 
  -5  11   4       46.77      178.55     79.20 o 
  -3  11   4      238.54      245.79     91.46 o 
  -1  11   4      546.33      528.09    174.08 o 
   1  11   4       13.94      214.48     83.48 o 
   3  11   4      386.04      341.20     95.84 o 
   5  11   4        7.46        0.25     82.95 o 
   7  11   4      476.39      589.96    130.61 o 
   9  11   4        7.63      175.77    102.64 o 
  11  11   4        0.74        3.25    136.17 o 
  13  11   4       57.02      173.38    154.63 o 
  15  11   4       51.14       72.61    267.01 o 
 -12  12   4      188.59      180.02    248.10 o 
 -10  12   4      956.96      850.23    153.54 o 
  -8  12   4      207.96      158.60    133.24 o 
  -6  12   4      583.27      602.62    269.53 o 
  -4  12   4      943.38     1007.06    154.74 o 
  -2  12   4       18.50       39.09    124.35 o 
   0  12   4      355.46      279.88     98.74 o 
   2  12   4      322.06      324.69    132.27 o 
   4  12   4      509.83      830.81    124.73 o 
   6  12   4      263.80      288.32    111.33 o 
   8  12   4     1393.38     1476.68    184.53 o 
  10  12   4      224.65      170.86    112.83 o 
  12  12   4        0.75       63.76    113.13 o 
 -11  13   4      137.67      198.94    161.48 o 
  -9  13   4      348.55      182.83    112.98 o 
  -7  13   4        2.15      -12.17    105.56 o 
  -5  13   4      235.76        0.35    105.17 o 
  -3  13   4       63.41       64.57    109.95 o 
  -1  13   4      338.35      300.37    105.26 o 
   1  13   4      586.66      602.32    127.32 o 
   3  13   4     1000.46      917.32    131.86 o 
   5  13   4       14.52      106.89    107.95 o 
   7  13   4     1049.74      791.59    265.47 o 
   9  13   4      359.36      250.03    145.34 o 
  11  13   4       61.81       58.20    122.27 o 
 -10  14   4       42.52      -74.22    141.67 o 
  -8  14   4       88.91       -5.51    126.72 o 
  -6  14   4      110.37      208.52    135.96 o 
  -4  14   4        2.41      -19.42    103.87 o 
  -2  14   4      243.53      176.45    107.79 o 
   0  14   4       35.44       13.67     98.00 o 
   2  14   4      375.87      291.39    126.39 o 
   4  14   4       95.75      121.72    120.78 o 
   6  14   4       34.30       95.15    102.62 o 
   8  14   4      125.10        5.29    176.62 o 
  -3  15   4      107.56       -4.54    228.43 o 
  -1  15   4       56.44      158.00    156.41 o 
   1  15   4      220.62      253.01    307.10 o 
 -23   1   5      382.38      700.80    291.59 o 
 -21   1   5       50.46     -118.84    118.84 o 
 -19   1   5      814.30     1147.53    233.73 o 
 -17   1   5     1228.85     1242.35    200.07 o 
 -15   1   5      618.13      677.00     92.22 o 
 -13   1   5       78.15       64.65     58.90 o 
 -11   1   5     7151.41     7591.46    133.48 o 
  -9   1   5     7070.82     6959.78    122.83 o 
  -7   1   5      123.77       72.36     29.06 o 
  -5   1   5      907.73      933.97     38.46 o 
  -3   1   5    28708.18    27946.41    323.46 o 
  -1   1   5     6625.54     7394.61    131.37 o 
   1   1   5    20468.03    20663.52    255.64 o 
   3   1   5     2645.79     2406.56     77.57 o 
   5   1   5      150.05      157.34     32.07 o 
   7   1   5     9351.95     9853.09    140.10 o 
   9   1   5    12929.96    12927.34    205.61 o 
  11   1   5     3824.32     4043.43    124.34 o 
  13   1   5      304.92      372.15     77.06 o 
  15   1   5     2447.80     2644.71    329.41 o 
  17   1   5     2921.89     2813.77    277.60 o 
  19   1   5       57.76      173.42    244.51 o 
  21   1   5      181.29      590.19    206.32 o 
 -22   2   5      116.53      169.81    273.06 o 
 -20   2   5        3.63     -121.86    121.86 o 
 -18   2   5      696.92      503.15    152.44 o 
 -16   2   5     2555.68     2722.87    186.83 o 
 -14   2   5     2271.76     1956.66    151.92 o 
 -12   2   5       14.89       29.53     61.19 o 
 -10   2   5    15575.48    16109.91    228.89 o 
  -8   2   5    23039.96    24211.59    293.06 o 
  -6   2   5      146.76      103.54     26.01 o 
  -4   2   5     1437.98     1738.74     73.77 o 
  -2   2   5    31088.86    27252.65    383.32 o 
   0   2   5      667.53      574.72     57.96 o 
   2   2   5     3706.06     3479.72     81.13 o 
   4   2   5     2800.03     2723.27     80.54 o 
   6   2   5     1887.21     1728.88     73.44 o 
   8   2   5    17555.11    17902.04    222.47 o 
  10   2   5     9464.13     9357.32    191.05 o 
  12   2   5     1035.13     1166.66    105.37 o 
  14   2   5      592.95      804.25    102.11 o 
  16   2   5     2011.93     1910.02    234.99 o 
  18   2   5       55.48      -42.86    133.92 o 
  20   2   5      276.26      228.39    176.03 o 
 -23   3   5        1.01      -54.08    228.43 o 
 -21   3   5        1.56      157.02    166.79 o 
 -19   3   5      213.85      100.04    136.36 o 
 -17   3   5      116.21      210.54    117.20 o 
 -15   3   5       45.63      -22.23     83.84 o 
 -13   3   5      885.23      982.36    112.34 o 
 -11   3   5      395.37      408.02     47.08 o 
  -9   3   5     1043.67     1018.87     59.67 o 
  -7   3   5      578.52      584.51     45.39 o 
  -5   3   5     1383.98     1412.66     54.79 o 
  -3   3   5      179.75      190.67     35.08 o 
  -1   3   5    16209.77    14585.61    254.93 o 
   1   3   5    74063.42    73427.93    805.87 o 
   3   3   5     2212.32     1986.50     78.03 o 
   5   3   5      187.09      223.31     39.70 o 
   7   3   5      225.33      238.78     35.32 o 
   9   3   5      168.80       61.25     43.09 o 
  11   3   5     1393.63     1451.84    148.13 o 
  13   3   5      638.63      496.00     99.95 o 
  15   3   5       34.79      103.90    120.89 o 
  17   3   5      191.63      145.69    228.81 o 
  19   3   5      125.48       -1.63    157.74 o 
  21   3   5       88.56     -161.56    161.56 o 
 -22   4   5      507.93      398.80    200.47 o 
 -20   4   5       26.56     -136.09    136.09 o 
 -18   4   5      939.68     1149.59    165.00 o 
 -16   4   5     1728.78     2268.56    183.65 o 
 -14   4   5      325.26      203.43     93.93 o 
 -12   4   5      719.39      633.00     80.03 o 
 -10   4   5     3603.01     3541.00    108.34 o 
  -8   4   5     1144.26     1038.54     62.86 o 
  -6   4   5     1447.56     1289.96     68.98 o 
  -4   4   5     8084.42     7688.55    187.58 o 
  -2   4   5     3178.04     2766.49    108.27 o 
   0   4   5      287.53      316.77     33.85 o 
   2   4   5      175.21      111.82     31.66 o 
   4   4   5      982.65      976.27     53.46 o 
   6   4   5     1406.94     1531.93     80.02 o 
   8   4   5    14084.63    14032.80    205.72 o 
  10   4   5     3562.70     3563.62    128.87 o 
  12   4   5      901.97      765.63     99.37 o 
  14   4   5     1389.13     1420.18    144.55 o 
  16   4   5     1515.43     1631.98    534.21 o 
  18   4   5       99.14      105.47    154.75 o 
  20   4   5      856.70     1030.50    253.74 o 
 -21   5   5      367.78      411.86    268.52 o 
 -19   5   5      493.04      928.48    320.33 o 
 -17   5   5     1857.72     2121.82    206.16 o 
 -15   5   5     3948.24     3619.46    211.34 o 
 -13   5   5      115.42       54.99     65.09 o 
 -11   5   5     4286.44     4300.35    132.95 o 
  -9   5   5    14322.46    13877.97    231.28 o 
  -7   5   5     3154.72     3060.93    166.82 o 
  -5   5   5    30120.19    30224.74    405.33 o 
  -3   5   5    24449.12    25341.71    430.99 o 
  -1   5   5     3200.37     3222.72    114.09 o 
   1   5   5    16668.32    17115.46    472.95 o 
   3   5   5    12816.75    12297.48    219.77 o 
   5   5   5      412.38      431.75     47.81 o 
   7   5   5     4732.24     5136.99    142.22 o 
   9   5   5    13012.48    13250.13    250.95 o 
  11   5   5     3683.52     3246.97    137.49 o 
  13   5   5     6740.90     6106.19    186.89 o 
  15   5   5     5626.91     4795.06    319.79 o 
  17   5   5     1320.76     1362.91    357.97 o 
  19   5   5      785.73      458.35    207.79 o 
  21   5   5      497.13      344.54    298.02 o 
 -20   6   5       23.90       78.29    231.84 o 
 -18   6   5      131.89      139.30    152.72 o 
 -16   6   5        2.66      125.19    136.15 o 
 -14   6   5        0.15      -67.91    139.18 o 
 -12   6   5       24.34      -61.03     62.50 o 
 -10   6   5      380.94      498.24     74.33 o 
  -8   6   5       31.10      -48.39     48.39 o 
  -6   6   5     1645.03     1512.15    113.96 o 
  -4   6   5     2129.60     1860.22    200.60 o 
  -2   6   5       16.51      -31.62     41.72 o 
   0   6   5       50.00       -7.13     39.70 o 
   2   6   5      110.83       81.11     44.87 o 
   4   6   5     3212.24     3317.13    138.20 o 
   6   6   5       32.24      -19.86     40.94 o 
   8   6   5      309.96      359.36     86.15 o 
  10   6   5     2957.87     2943.47    186.15 o 
  12   6   5      297.37      366.79     92.14 o 
  14   6   5      376.42      298.18    156.86 o 
  16   6   5        0.51      -22.21    144.78 o 
  18   6   5        5.87       27.61    214.44 o 
 -19   7   5       95.17     -115.98    171.51 o 
 -17   7   5       62.16      293.90    179.64 o 
 -15   7   5       58.15       86.26    124.28 o 
 -13   7   5      327.78      304.86    131.27 o 
 -11   7   5     1903.37     2101.55    129.41 o 
  -9   7   5    11483.86    11459.89    363.83 o 
  -7   7   5       68.13      102.48     64.04 o 
  -5   7   5     5430.20     5618.63    174.64 o 
  -3   7   5      353.49      447.90     63.15 o 
  -1   7   5      758.96      771.93     82.63 o 
   1   7   5     2229.55     2468.72    124.78 o 
   3   7   5      178.97       83.47     46.62 o 
   5   7   5     1603.22     1824.15    124.82 o 
   7   7   5     2007.42     2031.06    123.18 o 
   9   7   5     2164.03     2030.11    117.96 o 
  11   7   5     2077.53     2234.40    228.40 o 
  13   7   5      120.36      245.48     85.80 o 
  15   7   5      224.34      316.93    211.03 o 
  17   7   5      195.20      -28.74    220.11 o 
  19   7   5      465.05      458.00    301.42 o 
 -20   8   5        1.54     -117.24    227.68 o 
 -18   8   5      887.81      552.63    276.84 o 
 -16   8   5      475.19      613.96    175.40 o 
 -14   8   5      380.46      435.42    161.07 o 
 -12   8   5       35.12      -41.90    116.86 o 
 -10   8   5      255.03      148.33     74.38 o 
  -8   8   5       73.15       54.14     95.37 o 
  -6   8   5        5.84        3.79     59.19 o 
  -4   8   5     8619.68     8651.49    565.65 o 
  -2   8   5     3187.95     3175.15    180.03 o 
   0   8   5      622.37      670.44     90.04 o 
   2   8   5      795.48      914.65    108.58 o 
   4   8   5      242.55      214.55     66.48 o 
   6   8   5     5242.39     4960.93    211.86 o 
   8   8   5      624.78      574.77    118.32 o 
  10   8   5     1668.52     1863.38    137.76 o 
  12   8   5       41.84       22.03     74.65 o 
  14   8   5     3649.25     3934.06    263.69 o 
  16   8   5     2016.49     2196.58    385.38 o 
  18   8   5        0.55     -110.06    234.48 o 
 -19   9   5       47.84      -64.39    221.81 o 
 -17   9   5        7.83      -16.77    157.12 o 
 -15   9   5      964.95     1231.10    435.68 o 
 -13   9   5      284.16      303.15    147.54 o 
 -11   9   5     1674.32     2009.44    145.28 o 
  -9   9   5     3824.06     4165.45    217.61 o 
  -7   9   5      601.28      558.24    107.25 o 
  -5   9   5      917.92      966.71    122.70 o 
  -3   9   5      218.44      213.07     76.59 o 
  -1   9   5      836.69      785.45    103.97 o 
   1   9   5        5.75       16.08     60.08 o 
   3   9   5    13035.61    12784.31    304.41 o 
   5   9   5     2642.41     2599.42    152.97 o 
   7   9   5      866.00      925.24    131.14 o 
   9   9   5      865.48     1094.56    138.30 o 
  11   9   5        0.32      -56.10     82.88 o 
  13   9   5       46.39       54.23    102.97 o 
  15   9   5       40.75       12.86    215.57 o 
 -18  10   5        5.24      245.07    265.87 o 
 -16  10   5      214.63      510.19    271.92 o 
 -14  10   5       66.56     -176.24    176.24 o 
 -12  10   5      746.32      717.82    274.95 o 
 -10  10   5     2958.98     2710.73    197.28 o 
  -8  10   5     1037.27      877.74    134.03 o 
  -6  10   5      381.98      314.48     94.80 o 
  -4  10   5     2158.30     2702.61    357.10 o 
  -2  10   5       10.44       70.20     71.68 o 
   0  10   5     1430.61     1560.42    138.36 o 
   2  10   5      183.24      149.25     90.28 o 
   4  10   5      468.75      383.78    113.62 o 
   6  10   5       92.17       96.66     83.02 o 
   8  10   5     1988.77     2143.54    190.39 o 
  10  10   5     2418.69     2184.28    197.82 o 
  12  10   5        1.67       34.55     98.13 o 
  14  10   5      174.93       22.31    221.25 o 
 -15  11   5     1029.05     1069.55    326.76 o 
 -13  11   5       23.31     -169.81    169.81 o 
 -11  11   5      845.22      914.63    193.31 o 
  -9  11   5     1504.65     1538.79    196.32 o 
  -7  11   5        9.12      -45.51     70.50 o 
  -5  11   5     5760.98     5583.57    271.16 o 
  -3  11   5     6393.32     5664.28    208.35 o 
  -1  11   5      133.62      195.85     85.49 o 
   1  11   5     4067.24     3771.80    198.96 o 
   3  11   5     2915.47     2789.80    178.80 o 
   5  11   5       61.50       80.53     84.46 o 
   7  11   5      135.70      106.64     98.54 o 
   9  11   5     3042.67     3016.58    232.25 o 
  11  11   5      203.12      166.44    108.63 o 
  13  11   5     1293.73     1492.51    197.30 o 
  15  11   5     2305.21     2576.67    452.33 o 
 -12  12   5       98.15      236.00    252.26 o 
 -10  12   5     1072.88     1367.82    181.02 o 
  -8  12   5      518.58      530.60    127.90 o 
  -6  12   5       96.03       17.18     96.67 o 
  -4  12   5      122.59      206.66    108.96 o 
  -2  12   5      723.81      586.38    100.43 o 
   0  12   5        0.80      -26.00     87.70 o 
   2  12   5      601.87      723.50    118.56 o 
   4  12   5     2209.20     2175.10    304.40 o 
   6  12   5     1830.87     1692.17    254.30 o 
   8  12   5      186.12      223.00    116.18 o 
  10  12   5      221.68      181.00    116.63 o 
  12  12   5       28.06       74.34    118.83 o 
 -11  13   5        0.99       74.25    168.27 o 
  -9  13   5        6.24        1.56    115.13 o 
  -7  13   5       11.48      -25.66    110.30 o 
  -5  13   5        2.39       42.21    105.77 o 
  -3  13   5      124.92      309.99    126.61 o 
  -1  13   5      110.01      133.28     85.48 o 
   1  13   5       27.06       69.74     90.93 o 
   3  13   5      151.75       13.87    117.79 o 
   5  13   5      655.91      761.63    194.35 o 
   7  13   5       58.73      -36.82    100.45 o 
   9  13   5       31.12     -109.20    120.76 o 
  11  13   5       32.47      158.02    153.55 o 
 -10  14   5     1870.56     2564.57    452.70 o 
  -8  14   5      851.17      880.68    180.45 o 
  -6  14   5      571.45      618.47    159.85 o 
  -4  14   5      736.39      650.33    175.48 o 
  -2  14   5      410.26      715.00    162.97 o 
   0  14   5       82.06      238.23    110.15 o 
   2  14   5     1449.52     1999.32    238.00 o 
   4  14   5      831.43     1021.38    175.69 o 
   6  14   5      656.75     1124.29    180.84 o 
  -3  15   5      235.43      357.78    261.34 o 
  -1  15   5       58.29       78.29    238.27 o 
   1  15   5      302.29      537.80    312.39 o 
 -22   0   6     2051.33     1651.59    373.66 o 
 -20   0   6      119.75      411.48    225.41 o 
 -18   0   6     2715.42     3547.13    411.10 o 
 -16   0   6     4025.93     4815.36    263.80 o 
 -14   0   6      569.43      705.77    122.01 o 
 -12   0   6     3129.52     3065.17    192.31 o 
 -10   0   6     7301.54     7123.35    163.70 o 
  -8   0   6    93666.48    91313.80   2019.96 o 
  -6   0   6        4.31      -35.93     52.19 o 
  -4   0   6   147119.22   144555.47   2980.96 o 
  -2   0   6   280816.66   275098.78   3924.39 o 
   0   0   6   136521.72   139082.78   2019.90 o 
   2   0   6    62448.23    65446.34   1042.16 o 
   4   0   6     3952.92     3740.23    115.76 o 
   6   0   6    23924.09    23805.43    368.19 o 
   8   0   6     1576.18     1544.83     82.75 o 
  10   0   6     3497.15     3230.65    287.81 o 
  12   0   6      202.34       97.28    149.58 o 
  14   0   6    14575.64    14785.48    465.83 o 
  16   0   6     9635.58     9277.21    613.44 o 
  18   0   6       50.35      206.12    203.85 o 
  20   0   6     1373.39     1423.92    368.74 o 
 -23   1   6      163.69       -8.92    152.02 o 
 -21   1   6       18.75       17.09    141.64 o 
 -19   1   6      346.87      191.47    138.99 o 
 -17   1   6       26.61      154.51     98.41 o 
 -15   1   6        7.24      -46.78     58.09 o 
 -13   1   6        0.03       27.79     51.53 o 
 -11   1   6     1602.28     1638.22     97.65 o 
  -9   1   6    13178.40    12605.89    176.57 o 
  -7   1   6     6018.23     5408.40     97.75 o 
  -5   1   6     6044.90     5403.07     92.70 o 
  -3   1   6     1035.30      986.28     43.59 o 
  -1   1   6    14672.56    13206.63    208.78 o 
   1   1   6    13415.65    12758.11    181.94 o 
   3   1   6     1717.72     1463.00     58.36 o 
   5   1   6     3190.94     3246.41     87.89 o 
   7   1   6      404.32      562.54     51.71 o 
   9   1   6     3853.76     3752.19    128.90 o 
  11   1   6      971.84     1268.75    102.87 o 
  13   1   6      235.00      194.47     72.96 o 
  15   1   6      595.31      701.86    282.14 o 
  17   1   6     1837.37     1728.80    240.48 o 
  19   1   6      162.90      251.93    167.01 o 
  21   1   6      465.19      167.27    180.71 o 
 -22   2   6      193.06       48.88    407.32 o 
 -20   2   6        0.53       40.01    131.43 o 
 -18   2   6      344.14      147.85    128.84 o 
 -16   2   6      135.49      182.92     89.32 o 
 -14   2   6      304.72      298.43     71.40 o 
 -12   2   6        4.98       18.30     48.89 o 
 -10   2   6     2008.38     2271.61     81.03 o 
  -8   2   6      174.82      127.48     30.65 o 
  -6   2   6     8028.08     7528.01    134.48 o 
  -4   2   6     3583.26     3595.33     99.73 o 
  -2   2   6     2833.22     2790.31     93.52 o 
   0   2   6    49643.58    51358.74    575.84 o 
   2   2   6     7622.74     8039.10    125.00 o 
   4   2   6        4.00       36.48     28.09 o 
   6   2   6      365.76      465.04     52.21 o 
   8   2   6    12492.85    12543.00    221.33 o 
  10   2   6     2481.11     2410.52    104.05 o 
  12   2   6      235.05      288.86    138.76 o 
  14   2   6       33.48        0.49     61.65 o 
  16   2   6      630.27      586.13    225.78 o 
  18   2   6       10.08        5.21    133.63 o 
  20   2   6      364.29      213.82    170.40 o 
 -23   3   6      527.34      223.14    263.98 o 
 -21   3   6       24.12      215.85    175.30 o 
 -19   3   6      407.07      367.21    197.04 o 
 -17   3   6     1838.52     1894.12    175.29 o 
 -15   3   6        9.95       37.38     82.30 o 
 -13   3   6     1091.89     1206.72    141.62 o 
 -11   3   6     1725.85     1975.75     81.71 o 
  -9   3   6     7409.61     6798.40    136.65 o 
  -7   3   6      489.42      534.79     66.90 o 
  -5   3   6      676.69      526.07     52.62 o 
  -3   3   6       52.65      111.08     44.81 o 
  -1   3   6    30243.58    28171.96    418.51 o 
   1   3   6     3003.61     2727.23     73.99 o 
   3   3   6    12309.00    13949.61    180.43 o 
   5   3   6       75.38      157.63     48.73 o 
   7   3   6     2970.88     3473.66     79.65 o 
   9   3   6     1605.95     1361.05     87.70 o 
  11   3   6     9545.28     9072.74    229.06 o 
  13   3   6     1059.92     1265.11    116.01 o 
  15   3   6     2317.54     2281.81    360.80 o 
  17   3   6     1304.65     1033.86    319.39 o 
  19   3   6       53.42      185.98    168.03 o 
  21   3   6        8.13      401.65    291.97 o 
 -22   4   6      259.10      -13.99    217.46 o 
 -20   4   6       86.99     -100.70    134.51 o 
 -18   4   6      894.43     1035.89    159.26 o 
 -16   4   6       82.83      171.74    102.20 o 
 -14   4   6      886.64     1158.89    124.68 o 
 -12   4   6       11.43      -38.56     56.68 o 
 -10   4   6     5678.06     5800.05    136.70 o 
  -8   4   6     5246.99     4813.14    117.58 o 
  -6   4   6     9889.23     9919.33    182.99 o 
  -4   4   6     7396.62     6918.12    123.04 o 
  -2   4   6    10394.14    10223.07    219.10 o 
   0   4   6    21831.27    21124.50    263.45 o 
   2   4   6      218.69      278.37     50.49 o 
   4   4   6     1391.02     1321.89     85.34 o 
   6   4   6     1107.39     1130.84     73.67 o 
   8   4   6     6631.64     6290.71    178.27 o 
  10   4   6     2786.53     2809.01    129.96 o 
  12   4   6       34.85       35.15     53.68 o 
  14   4   6      406.54      367.64    123.21 o 
  16   4   6      987.81      955.36    198.74 o 
  18   4   6      271.46      189.78    202.15 o 
  20   4   6      158.32     -114.79    278.92 o 
 -21   5   6      128.30     -123.67    219.36 o 
 -19   5   6       95.40      220.11    211.41 o 
 -17   5   6       29.68      -66.81    123.31 o 
 -15   5   6      910.71     1042.66    139.07 o 
 -13   5   6        9.18      -27.84     58.78 o 
 -11   5   6      219.89      252.29     63.39 o 
  -9   5   6     1407.95     1472.78     80.47 o 
  -7   5   6     1791.28     1787.90    104.65 o 
  -5   5   6      681.18      719.72     85.54 o 
  -3   5   6      819.76      799.88     94.05 o 
  -1   5   6      367.27      421.41     68.29 o 
   1   5   6      545.62      469.42     45.98 o 
   3   5   6     4902.71     4880.83    120.38 o 
   5   5   6      790.24      863.41     57.93 o 
   7   5   6      213.44      462.14     62.12 o 
   9   5   6     3590.62     3804.51    138.17 o 
  11   5   6      887.89      926.45     91.59 o 
  13   5   6      329.43      228.51     73.93 o 
  15   5   6      693.19      651.56    180.65 o 
  17   5   6      148.77      157.85    471.61 o 
  19   5   6       64.13       89.31    174.40 o 
 -20   6   6        4.78     -178.13    198.55 o 
 -18   6   6      671.51      492.45    230.32 o 
 -16   6   6     3520.65     3182.92    272.55 o 
 -14   6   6      161.39      161.51    122.35 o 
 -12   6   6      423.07      542.55    150.71 o 
 -10   6   6     8820.37     8669.90    216.01 o 
  -8   6   6     6070.18     5977.77    199.73 o 
  -6   6   6     2837.91     2699.54    139.51 o 
  -4   6   6      290.89      329.62     59.40 o 
  -2   6   6     1351.75     1635.02    101.21 o 
   0   6   6     1311.49     1315.59    130.73 o 
   2   6   6     4076.14     4359.66    116.54 o 
   4   6   6    22412.62    22062.90    314.64 o 
   6   6   6      780.48      669.05     67.58 o 
   8   6   6     7500.90     7166.75    182.42 o 
  10   6   6    13421.05    12737.54    263.83 o 
  12   6   6      148.83       82.80     66.53 o 
  14   6   6      473.04      590.75    107.71 o 
  16   6   6     1713.37     1976.09    556.71 o 
  18   6   6      307.29      141.07    277.22 o 
 -19   7   6       28.46       67.31    159.86 o 
 -17   7   6      594.98      763.21    192.11 o 
 -15   7   6     2396.61     3157.19    267.42 o 
 -13   7   6        0.49       30.09    113.02 o 
 -11   7   6     1916.12     2120.38    137.95 o 
  -9   7   6     3826.83     3705.17    180.95 o 
  -7   7   6      254.95      305.93     80.42 o 
  -5   7   6     1285.45     1324.87    120.14 o 
  -3   7   6      269.98      254.38     68.38 o 
  -1   7   6      385.17      334.89     64.32 o 
   1   7   6      126.70      105.70     53.76 o 
   3   7   6     5554.46     5688.58    144.48 o 
   5   7   6      707.39      723.20     69.25 o 
   7   7   6      461.51      471.70     83.19 o 
   9   7   6    11327.64    10894.83    242.20 o 
  11   7   6      249.01      360.20     78.66 o 
  13   7   6      334.64      426.19     98.18 o 
  15   7   6      315.32      554.82    243.18 o 
  17   7   6      421.87      158.09    232.59 o 
  19   7   6       32.08     -217.46    217.46 o 
 -20   8   6       32.02     -125.73    156.97 o 
 -18   8   6        5.35      -54.78    149.34 o 
 -16   8   6      123.17      224.60    149.26 o 
 -14   8   6       13.33       97.57    149.96 o 
 -12   8   6      260.27      241.66    130.33 o 
 -10   8   6       13.75       47.76     87.07 o 
  -8   8   6        7.68      -89.92     89.92 o 
  -6   8   6      684.53      809.57    109.74 o 
  -4   8   6      252.20      320.74     83.91 o 
  -2   8   6       13.81      -48.15     71.84 o 
   0   8   6     1463.87     1639.92    118.68 o 
   2   8   6     1514.62     1470.12    114.26 o 
   4   8   6      131.68      107.73     59.05 o 
   6   8   6        0.27       34.12     72.92 o 
   8   8   6        9.74       52.70     73.14 o 
  10   8   6      717.15      709.37    102.43 o 
  12   8   6      298.42      285.19    139.64 o 
  14   8   6        7.17      -82.85     82.85 o 
  16   8   6       17.08      130.10    232.59 o 
  18   8   6       20.25      -82.83    253.01 o 
 -19   9   6        0.16       22.46    176.33 o 
 -17   9   6      680.15      994.47    220.11 o 
 -15   9   6     1582.10     1525.14    235.22 o 
 -13   9   6       56.82      -56.90    167.35 o 
 -11   9   6     1280.69     1280.65    211.87 o 
  -9   9   6     3082.98     3261.91    196.86 o 
  -7   9   6     2309.71     2406.98    205.59 o 
  -5   9   6     4615.19     4606.80    188.53 o 
  -3   9   6     1529.26     1434.58    123.94 o 
  -1   9   6      924.36     1045.09    132.58 o 
   1   9   6     4384.14     3863.74    177.59 o 
   3   9   6      491.40      823.94    144.78 o 
   5   9   6     3840.41     3642.90    173.17 o 
   7   9   6     2402.04     2194.55    264.54 o 
   9   9   6    12444.58    11545.55    436.51 o 
  11   9   6      412.97      474.35    121.19 o 
  13   9   6      473.87      412.70    119.87 o 
  15   9   6     1119.08      967.81    309.74 o 
 -18  10   6      600.78      357.78    292.35 o 
 -16  10   6      513.80      329.03    282.14 o 
 -14  10   6      446.46      290.08    248.10 o 
 -12  10   6      260.59      283.27    209.14 o 
 -10  10   6     3645.87     3495.93    241.10 o 
  -8  10   6     1618.08     1836.15    170.65 o 
  -6  10   6      643.80      614.68    119.98 o 
  -4  10   6      785.75      744.06    126.40 o 
  -2  10   6       86.44       16.20     69.84 o 
   0  10   6      286.44      348.55     89.46 o 
   2  10   6     3066.19     2879.59    169.21 o 
   4  10   6     3141.78     3189.89    178.01 o 
   6  10   6      265.66      204.90    101.62 o 
   8  10   6     6412.82     6436.15    281.96 o 
  10  10   6      495.88      663.52    136.21 o 
  12  10   6      105.44      178.55    128.73 o 
  14  10   6      104.87       88.47    154.00 o 
 -15  11   6       43.61      265.50    255.28 o 
 -13  11   6       44.66       35.55    209.14 o 
 -11  11   6       52.19       -4.39    112.77 o 
  -9  11   6        8.67       30.14     76.89 o 
  -7  11   6      106.54       35.36     91.84 o 
  -5  11   6        1.60       89.11     95.79 o 
  -3  11   6       29.81       25.36     90.17 o 
  -1  11   6      559.51      767.46    120.83 o 
   1  11   6       93.23       73.30     74.21 o 
   3  11   6      534.46      559.19    159.56 o 
   5  11   6      808.72      903.07    148.43 o 
   7  11   6       98.77      115.64     97.13 o 
   9  11   6      157.51       64.84     89.15 o 
  11  11   6       13.20      -67.42    100.62 o 
  13  11   6       15.35       22.95    120.46 o 
  15  11   6        0.11      276.46    282.89 o 
 -12  12   6       62.84       91.65    153.08 o 
 -10  12   6      359.39      302.00    251.25 o 
  -8  12   6      931.74      931.88    161.52 o 
  -6  12   6       70.04      113.60    106.12 o 
  -4  12   6      532.97      533.60    146.38 o 
  -2  12   6      973.23      931.17    133.68 o 
   0  12   6       27.21      -37.44     89.08 o 
   2  12   6     1264.63     1004.17    131.07 o 
   4  12   6       14.30       15.67    101.32 o 
   6  12   6       35.62       92.59     99.48 o 
   8  12   6      849.78      694.97    145.33 o 
  10  12   6      725.09      638.31    163.78 o 
  12  12   6       56.27      -34.83    128.48 o 
 -11  13   6      125.08       97.03    170.44 o 
  -9  13   6      963.27      785.36    163.88 o 
  -7  13   6        8.49      -11.58    108.78 o 
  -5  13   6      202.64      360.20    145.96 o 
  -3  13   6      193.04      111.75    116.43 o 
  -1  13   6      442.57      282.79    111.84 o 
   1  13   6      299.91      273.80    109.62 o 
   3  13   6      849.40      626.04    136.19 o 
   5  13   6        2.87       86.89    105.73 o 
   7  13   6       81.32      119.46    103.86 o 
   9  13   6       46.34      -65.78    119.49 o 
  11  13   6       90.07      130.84    146.36 o 
 -10  14   6      121.96      510.95    281.00 o 
  -8  14   6       85.85      209.50    142.18 o 
  -6  14   6        2.53     -109.37    109.37 o 
  -4  14   6      288.38      203.14    120.92 o 
  -2  14   6        1.01      -18.86    117.12 o 
   0  14   6       24.36       45.27     90.90 o 
   2  14   6      118.67      134.90    130.18 o 
   4  14   6       26.12      -66.99    204.12 o 
   6  14   6      194.27      135.15    117.48 o 
  -3  15   6      446.53       48.41    229.57 o 
  -1  15   6       36.52     -169.81    169.81 o 
 -23   1   7      109.87       57.76    179.64 o 
 -21   1   7      125.86       30.09    155.88 o 
 -19   1   7      119.96      -65.26    116.09 o 
 -17   1   7     3829.89     3935.87    222.05 o 
 -15   1   7     1168.98     1184.70    109.38 o 
 -13   1   7        1.06       68.25     78.39 o 
 -11   1   7     2568.09     2487.37    130.42 o 
  -9   1   7    11458.33    10952.36    166.50 o 
  -7   1   7      176.79      103.22     66.18 o 
  -5   1   7     6990.49     7127.75    114.56 o 
  -3   1   7     3647.30     3694.22     83.40 o 
  -1   1   7      443.44      376.16     41.67 o 
   1   1   7     7177.20     6536.46    120.58 o 
   3   1   7    11309.37    10193.40    158.99 o 
   5   1   7     6150.08     6218.14    125.49 o 
   7   1   7       71.53      202.57     50.51 o 
   9   1   7    13038.20    13386.04    225.92 o 
  11   1   7     1044.11     1046.25     99.01 o 
  13   1   7      236.71      204.41     72.13 o 
  15   1   7     1083.24     1196.03    199.70 o 
  17   1   7     1119.61     1157.37    213.24 o 
  19   1   7      250.59      106.02    158.68 o 
  21   1   7      241.51      468.97    291.59 o 
 -22   2   7      533.42      491.37    206.79 o 
 -20   2   7       29.51      -35.70    128.80 o 
 -18   2   7      607.11      724.51    171.26 o 
 -16   2   7       56.18      204.63    104.29 o 
 -14   2   7       40.57      -12.51     55.37 o 
 -12   2   7      527.47      587.58    130.74 o 
 -10   2   7    11526.64    10822.79    172.04 o 
  -8   2   7     2794.78     3205.06     87.24 o 
  -6   2   7     6838.60     6140.73    119.17 o 
  -4   2   7     1866.73     1856.23     65.16 o 
  -2   2   7     1909.47     1522.23     69.88 o 
   0   2   7    48082.49    48672.08    641.61 o 
   2   2   7     2805.72     2539.22     74.53 o 
   4   2   7    22225.98    20401.25    301.57 o 
   6   2   7      182.43      219.67     43.57 o 
   8   2   7    25054.49    25750.93    397.32 o 
  10   2   7     7935.63     7580.28    175.01 o 
  12   2   7       33.57      -15.57     63.50 o 
  14   2   7      430.83      432.12     84.89 o 
  16   2   7      708.99      677.74    181.97 o 
  18   2   7      871.30      451.73    195.72 o 
  20   2   7      135.70      211.34    204.61 o 
 -23   3   7       67.70     -234.10    234.10 o 
 -21   3   7       21.80      247.85    162.73 o 
 -19   3   7       40.57      -99.17    161.68 o 
 -17   3   7     2579.53     2186.38    186.10 o 
 -15   3   7      357.24      452.96     88.86 o 
 -13   3   7       29.37      -61.95    102.30 o 
 -11   3   7       19.09       71.65     57.47 o 
  -9   3   7      910.67      935.61     65.47 o 
  -7   3   7     5812.37     5681.91    118.85 o 
  -5   3   7       10.18       13.65     31.72 o 
  -3   3   7      498.78      465.63     53.09 o 
  -1   3   7     8806.66     9271.77    192.15 o 
   1   3   7      515.25      454.68     40.16 o 
   3   3   7     9619.86     9031.94    147.80 o 
   5   3   7     1276.38     1231.07     70.02 o 
   7   3   7      163.31       79.68     42.51 o 
   9   3   7       23.52       54.38     43.85 o 
  11   3   7       47.36       37.96     50.96 o 
  13   3   7      441.91      743.24    101.15 o 
  15   3   7      182.20      223.92     96.30 o 
  17   3   7       70.01      281.60    190.04 o 
  19   3   7       43.76       20.89    157.29 o 
  21   3   7       27.99     -177.38    177.38 o 
 -22   4   7      146.78       58.62    262.09 o 
 -20   4   7      147.55      283.02    191.94 o 
 -18   4   7     1220.80     1196.45    165.32 o 
 -16   4   7      731.75      793.84    135.38 o 
 -14   4   7     2410.54     2523.42    142.03 o 
 -12   4   7        1.90      -24.48     56.63 o 
 -10   4   7     6897.06     7107.04    152.60 o 
  -8   4   7    11120.80    10906.95    280.40 o 
  -6   4   7     6191.89     6699.72    197.10 o 
  -4   4   7     3669.91     3330.27    146.41 o 
  -2   4   7      589.62      383.09     56.05 o 
   0   4   7       17.83       39.89     29.62 o 
   2   4   7     8386.73     8914.04    155.24 o 
   4   4   7      617.94      534.37     47.37 o 
   6   4   7     1934.82     1834.05    103.26 o 
   8   4   7      130.24       69.66     49.27 o 
  10   4   7     2307.13     2448.79    117.62 o 
  12   4   7      225.38      144.97     64.80 o 
  14   4   7     2115.66     2101.54    149.18 o 
  16   4   7     1611.02     1874.74    324.87 o 
  18   4   7      160.12       43.77    160.39 o 
  20   4   7      309.47      404.86    216.36 o 
 -21   5   7      710.92     1198.13    350.59 o 
 -19   5   7      235.52     -128.53    128.53 o 
 -17   5   7     3144.89     3542.63    293.29 o 
 -15   5   7      309.48      401.48    110.19 o 
 -13   5   7       35.22      169.31     77.00 o 
 -11   5   7     1800.66     1814.50    106.76 o 
  -9   5   7    25657.04    26044.55    350.80 o 
  -7   5   7     3111.72     3016.96    106.93 o 
  -5   5   7     6796.19     6667.63    131.32 o 
  -3   5   7    34166.77    33083.29    527.55 o 
  -1   5   7     8650.21     8452.33    187.49 o 
   1   5   7      251.00      393.94     57.61 o 
   3   5   7     1593.37     1306.05     70.16 o 
   5   5   7     6510.06     6558.85    145.26 o 
   7   5   7      150.49      200.70     52.28 o 
   9   5   7    25243.16    24257.77    373.56 o 
  11   5   7     4114.13     4247.88    157.53 o 
  13   5   7      901.82      969.69    117.52 o 
  15   5   7     2441.49     2449.45    262.23 o 
  17   5   7     1954.90     1824.50    264.72 o 
  19   5   7       45.97       45.75    179.96 o 
 -20   6   7        1.35      -63.92    224.27 o 
 -18   6   7      103.69     -131.49    131.49 o 
 -16   6   7      145.06      195.05    136.63 o 
 -14   6   7      106.94        4.68    388.98 o 
 -12   6   7        1.56       -0.64     86.05 o 
 -10   6   7      509.82      559.65     78.51 o 
  -8   6   7     7606.97     7922.14    229.96 o 
  -6   6   7     5978.24     5972.86    195.02 o 
  -4   6   7     1039.86     1435.39    108.96 o 
  -2   6   7       30.98       21.14     55.63 o 
   0   6   7      867.47     1113.20    106.22 o 
   2   6   7      976.85     1057.29    123.13 o 
   4   6   7    10624.57    10399.20    197.15 o 
   6   6   7       12.55       -6.48     45.30 o 
   8   6   7     1514.30     1829.84    107.74 o 
  10   6   7      638.18      597.26     82.84 o 
  12   6   7        4.35        7.89     61.44 o 
  14   6   7      193.52      235.10     90.54 o 
  16   6   7       15.72      -79.86    234.67 o 
  18   6   7      294.39      133.43    188.61 o 
 -19   7   7      211.73      145.73    165.75 o 
 -17   7   7       44.76       24.54    150.87 o 
 -15   7   7      258.84      393.18    150.10 o 
 -13   7   7        3.02      -71.04     71.04 o 
 -11   7   7      606.99      502.90    102.88 o 
  -9   7   7     6229.13     6519.84    227.53 o 
  -7   7   7      979.78      945.03    106.55 o 
  -5   7   7      296.85      255.94     72.70 o 
  -3   7   7      436.19      496.97     81.65 o 
  -1   7   7     1800.96     1847.18    147.93 o 
   1   7   7       76.81       93.82     54.79 o 
   3   7   7      615.03      752.58     67.61 o 
   5   7   7     3255.74     3414.12    145.32 o 
   7   7   7      629.37      779.92     92.08 o 
   9   7   7     6939.63     6649.20    222.98 o 
  11   7   7       98.06      110.67     68.75 o 
  13   7   7      585.79      687.65    125.77 o 
  15   7   7      648.00      668.66    277.98 o 
  17   7   7      103.37     -221.25    221.25 o 
  19   7   7        1.42      -56.35    272.30 o 
 -20   8   7      210.95      359.42    199.61 o 
 -18   8   7      963.72      719.30    277.22 o 
 -16   8   7      257.09      192.23    158.56 o 
 -14   8   7      321.27       81.41    125.59 o 
 -12   8   7      157.93      271.16    159.60 o 
 -10   8   7      146.57      145.65     96.91 o 
  -8   8   7      979.79      896.93    117.20 o 
  -6   8   7      345.72      441.27     85.46 o 
  -4   8   7     6153.14     6194.70    292.61 o 
  -2   8   7     2707.65     2936.17    147.45 o 
   0   8   7     1065.83     1188.76    109.84 o 
   2   8   7     2718.44     2236.67    147.39 o 
   4   8   7     2144.89     2008.39    133.96 o 
   6   8   7      780.35      625.64    166.54 o 
   8   8   7     1346.20     1106.24    151.18 o 
  10   8   7     1064.92     1071.57    120.04 o 
  12   8   7      100.00       69.66     81.77 o 
  14   8   7     1106.87     1348.31    147.46 o 
  16   8   7      908.30      518.13    290.08 o 
  18   8   7      519.10      434.93    309.74 o 
 -19   9   7       63.08       18.85    178.53 o 
 -17   9   7        8.08       52.80    152.83 o 
 -15   9   7       18.09      198.53    155.54 o 
 -13   9   7       13.79      114.52    133.27 o 
 -11   9   7       26.50        9.19    106.13 o 
  -9   9   7     6532.52     6207.66    253.78 o 
  -7   9   7      944.74      891.99    133.58 o 
  -5   9   7      612.91      679.68    116.21 o 
  -3   9   7      596.97      693.63    138.52 o 
  -1   9   7      712.91      586.28    133.20 o 
   1   9   7     3153.95     3095.88    164.27 o 
   3   9   7      396.44      412.25     85.60 o 
   5   9   7     2532.19     2666.24    189.34 o 
   7   9   7      805.66      905.58    162.47 o 
   9   9   7       18.01      117.24     94.72 o 
  11   9   7      666.46      864.76    145.13 o 
  13   9   7       18.08       25.10    142.39 o 
 -18  10   7      319.56      568.43    310.12 o 
 -16  10   7       61.92      114.03    155.88 o 
 -14  10   7       19.02      -83.20    184.56 o 
 -12  10   7      151.83      130.48    184.56 o 
 -10  10   7      902.89      872.39    134.91 o 
  -8  10   7     3580.20     3683.28    334.68 o 
  -6  10   7       39.39       21.29     82.27 o 
  -4  10   7       65.13      104.84     93.74 o 
  -2  10   7      148.37       30.86     71.51 o 
   0  10   7      981.64     1105.77    124.72 o 
   2  10   7      212.84      111.71     71.65 o 
   4  10   7     1444.84     1328.35    157.97 o 
   6  10   7     2874.62     2826.45    207.82 o 
   8  10   7     4628.16     4861.00    261.42 o 
  10  10   7      545.07      466.80    123.38 o 
  12  10   7       15.49       99.02     97.35 o 
  14  10   7       16.19      -54.93    170.19 o 
 -15  11   7      715.60      549.90    281.38 o 
 -13  11   7       51.98      -12.10    204.61 o 
 -11  11   7      594.33      373.82    502.06 o 
  -9  11   7     3072.29     3177.78    225.26 o 
  -7  11   7     1086.52     1077.95    193.73 o 
  -5  11   7     2897.47     2688.25    348.19 o 
  -3  11   7     8976.26     7985.42    309.88 o 
  -1  11   7     3769.30     3972.80    207.86 o 
   1  11   7      692.43      570.59    109.83 o 
   3  11   7     1322.51     1615.10    146.27 o 
   5  11   7      243.58      207.74    101.00 o 
   7  11   7       14.03      -31.97    113.35 o 
   9  11   7     2412.97     2396.31    214.27 o 
  11  11   7      552.12      401.96    130.84 o 
  13  11   7      595.58      656.91    153.73 o 
 -12  12   7       82.62      -41.22    208.39 o 
 -10  12   7     1174.83     1315.97    177.98 o 
  -8  12   7      428.69      402.44    127.05 o 
  -6  12   7        0.58       44.05    101.40 o 
  -4  12   7      296.40      312.28    117.73 o 
  -2  12   7      224.82      224.79    148.32 o 
   0  12   7        0.67      -43.24     81.61 o 
   2  12   7      213.42      209.36     98.33 o 
   4  12   7      483.28      488.41    123.65 o 
   6  12   7      434.07      545.22    156.50 o 
   8  12   7       54.95       68.88    100.57 o 
  10  12   7       45.67      -10.75    121.63 o 
  12  12   7      118.58        3.84    126.24 o 
 -11  13   7        8.77     -133.45    133.45 o 
  -9  13   7       16.68      102.05    122.25 o 
  -7  13   7       12.07      -99.21     99.21 o 
  -5  13   7       57.06       63.60    108.12 o 
  -3  13   7       36.52       25.99    106.78 o 
  -1  13   7      127.52      165.52    107.10 o 
   1  13   7        2.26       25.05     91.96 o 
   3  13   7       17.26       20.47    103.94 o 
   5  13   7       81.98      102.18    110.28 o 
   7  13   7      128.15       85.73    117.77 o 
   9  13   7      107.37      152.47    242.93 o 
 -10  14   7     1637.81     2091.06    430.77 o 
  -8  14   7     1433.68     1438.84    262.04 o 
  -6  14   7        6.17       94.65    129.29 o 
  -4  14   7      627.90      439.19    146.07 o 
  -2  14   7     1103.93      845.07    177.19 o 
   0  14   7        6.72      -37.79    102.17 o 
   2  14   7     1657.18     2201.28    235.19 o 
   4  14   7     1375.11     1529.44    207.88 o 
   6  14   7        0.72       91.90    183.05 o 
  -3  15   7      293.53      562.38    289.32 o 
  -1  15   7      298.22      183.80    250.37 o 
 -22   0   8      526.45      127.07    197.42 o 
 -20   0   8     1150.79      937.93    273.82 o 
 -18   0   8      151.05      172.84    185.32 o 
 -16   0   8     8475.20     7758.83    334.16 o 
 -14   0   8     4356.76     4627.93    238.97 o 
 -12   0   8      115.51      115.64     72.95 o 
 -10   0   8     5489.12     5496.36    303.32 o 
  -8   0   8    19458.05    17916.41    571.08 o 
  -6   0   8    19118.19    19836.90    581.67 o 
  -4   0   8   136597.00   135511.59   1988.61 o 
  -2   0   8   257192.34   263570.91   5021.91 o 
   0   0   8    84753.41    90147.49   1355.22 o 
   2   0   8       66.02       82.87     34.63 o 
   4   0   8    12343.95    12833.89    326.50 o 
   6   0   8        8.30       64.91     90.20 o 
   8   0   8     6732.51     7065.82    184.36 o 
  10   0   8    26753.36    25365.12    600.96 o 
  12   0   8     2148.72     2055.59    506.03 o 
  14   0   8    25849.61    23788.47    634.66 o 
  16   0   8     7667.56     7904.73    577.13 o 
  18   0   8      770.83      766.61    288.19 o 
  20   0   8      348.70      113.46    260.20 o 
 -23   1   8       48.17     -122.99    122.99 o 
 -21   1   8       88.04      202.08    231.84 o 
 -19   1   8       51.92       44.96    119.89 o 
 -17   1   8     1299.33     1304.30    151.02 o 
 -15   1   8     1804.25     1616.70    137.23 o 
 -13   1   8      327.13      176.35     64.47 o 
 -11   1   8       75.47       90.52     55.93 o 
  -9   1   8    20455.35    20810.60    458.59 o 
  -7   1   8     1220.43     1095.54     62.02 o 
  -5   1   8     9030.81     9545.04    145.41 o 
  -3   1   8     3189.52     3460.08     83.59 o 
  -1   1   8    42286.75    41409.82    552.94 o 
   1   1   8     4273.95     4428.15    114.83 o 
   3   1   8      254.87      264.17     29.71 o 
   5   1   8     2253.02     2134.87     81.47 o 
   7   1   8      477.65      448.61     51.22 o 
   9   1   8      448.35      421.85     75.21 o 
  11   1   8     1510.96     1527.71    115.97 o 
  13   1   8     1271.40     1262.86    152.03 o 
  15   1   8       35.75       -5.03     69.38 o 
  17   1   8      231.02      350.30    166.67 o 
  19   1   8       32.78     -147.74    147.74 o 
 -22   2   8       85.17       97.90    170.83 o 
 -20   2   8        0.55        3.59    158.28 o 
 -18   2   8       91.89       -4.31    116.63 o 
 -16   2   8      166.92      126.41     76.59 o 
 -14   2   8      833.49      753.13     92.21 o 
 -12   2   8      189.31      133.71     95.60 o 
 -10   2   8     8365.83     8642.62    239.55 o 
  -8   2   8    27447.52    27208.41    351.08 o 
  -6   2   8     5800.06     5813.57    116.97 o 
  -4   2   8     2091.61     1951.08     67.91 o 
  -2   2   8    19673.27    18914.90    298.37 o 
   0   2   8     3999.44     4247.44    116.71 o 
   2   2   8     1213.81     1225.27     57.65 o 
   4   2   8     6488.31     6192.55    131.11 o 
   6   2   8     2849.99     3028.23     99.69 o 
   8   2   8      458.95      525.54     59.05 o 
  10   2   8     1844.39     1810.08     97.39 o 
  12   2   8        6.77      -60.96     60.96 o 
  14   2   8      180.80      281.11     82.24 o 
  16   2   8        8.08      -11.17    133.32 o 
  18   2   8       37.71        1.60    153.92 o 
  20   2   8      141.57      347.05    209.90 o 
 -23   3   8       17.27      259.07    297.64 o 
 -21   3   8      407.38      129.03    159.64 o 
 -19   3   8       21.82      141.04    132.82 o 
 -17   3   8     1693.47     1797.79    177.82 o 
 -15   3   8      519.93      544.88    107.27 o 
 -13   3   8      656.04      581.04     93.94 o 
 -11   3   8      160.83       65.04     57.21 o 
  -9   3   8     3848.69     3251.30     92.85 o 
  -7   3   8      139.81       22.40     71.51 o 
  -5   3   8     3056.09     2955.00    103.75 o 
  -3   3   8     9087.64     7550.77    171.52 o 
  -1   3   8      928.41      978.49    118.89 o 
   1   3   8     2361.03     2258.04     72.37 o 
   3   3   8      818.71     1080.31     59.59 o 
   5   3   8      214.47       91.25     40.23 o 
   7   3   8     1433.79     1761.65     95.46 o 
   9   3   8     2367.81     2302.36    108.55 o 
  11   3   8      344.05      180.88     67.37 o 
  13   3   8     1557.67     1670.29    140.02 o 
  15   3   8      874.22     1080.96    123.82 o 
  17   3   8      893.61      684.47    291.78 o 
  19   3   8      240.75       13.37    163.72 o 
 -22   4   8      289.19      177.00    259.82 o 
 -20   4   8      106.52      114.35    168.49 o 
 -18   4   8        1.14        5.08    107.46 o 
 -16   4   8     1096.70     1143.73    149.01 o 
 -14   4   8     1055.56     1120.46    217.43 o 
 -12   4   8      451.43      463.03     86.37 o 
 -10   4   8     7602.88     8086.10    163.17 o 
  -8   4   8     7620.79     8088.43    155.71 o 
  -6   4   8     2198.17     2109.94     97.65 o 
  -4   4   8     1524.86     1363.74     87.87 o 
  -2   4   8       10.85       33.59     37.59 o 
   0   4   8      622.00      664.91     57.91 o 
   2   4   8     1642.40     2046.20     93.51 o 
   4   4   8     4812.05     5036.84    119.25 o 
   6   4   8       62.85       47.98     41.09 o 
   8   4   8      236.25      290.01     56.91 o 
  10   4   8     8369.58     7819.09    197.16 o 
  12   4   8      700.25      948.84    111.51 o 
  14   4   8        1.52       88.32     73.34 o 
  16   4   8      806.63      750.79    195.36 o 
  18   4   8      533.64      482.60    198.52 o 
  20   4   8       82.40     -156.94    156.94 o 
 -21   5   8       56.44       31.39    219.73 o 
 -19   5   8        7.76      190.00    155.21 o 
 -17   5   8      225.21      423.39    157.03 o 
 -15   5   8       41.01      155.56    121.14 o 
 -13   5   8        9.19       32.01    101.83 o 
 -11   5   8      195.97      184.16     68.95 o 
  -9   5   8      930.72     1011.51     72.09 o 
  -7   5   8     1711.81     1742.94     77.39 o 
  -5   5   8      622.12      577.38     50.48 o 
  -3   5   8     5056.53     5723.45    175.82 o 
  -1   5   8    16862.24    16575.86    324.08 o 
   1   5   8      304.23      368.18     52.06 o 
   3   5   8      110.80      246.31     53.94 o 
   5   5   8     1898.39     1856.17    128.06 o 
   7   5   8       14.62       12.51     46.10 o 
   9   5   8     2439.49     2657.41    126.04 o 
  11   5   8     3073.20     3313.73    146.28 o 
  13   5   8      511.93      480.46     98.20 o 
  15   5   8      523.70      452.75    122.76 o 
  17   5   8       60.66      -12.11    246.77 o 
  19   5   8        0.32      -93.62    257.93 o 
 -20   6   8      234.15      268.77    165.64 o 
 -18   6   8      854.78      584.29    182.20 o 
 -16   6   8     1266.54     1211.11    200.94 o 
 -14   6   8      394.03      441.31    105.40 o 
 -12   6   8      146.83      138.96    269.47 o 
 -10   6   8     7995.88     8162.25    211.24 o 
  -8   6   8     2204.39     2069.16    167.31 o 
  -6   6   8       15.33       75.01     52.24 o 
  -4   6   8     2748.91     2418.58    166.96 o 
  -2   6   8       87.98      171.64     59.85 o 
   0   6   8    28551.73    27833.92    424.65 o 
   2   6   8    17784.19    18204.84    272.73 o 
   4   6   8    12732.38    12192.78    218.15 o 
   6   6   8     1067.17     1061.27    116.61 o 
   8   6   8     2931.11     3042.58    142.32 o 
  10   6   8     2024.52     2363.48    146.03 o 
  12   6   8       39.02      139.97     72.76 o 
  14   6   8       31.54       65.83    109.83 o 
  16   6   8      181.97       68.03    163.10 o 
  18   6   8     1050.97     1155.80    250.44 o 
 -19   7   8      475.67      408.45    287.24 o 
 -17   7   8     2166.19     2085.04    259.17 o 
 -15   7   8      108.55      130.75    133.76 o 
 -13   7   8      837.21      785.78    155.44 o 
 -11   7   8       94.39      215.29     85.47 o 
  -9   7   8     4146.41     4082.12    185.78 o 
  -7   7   8      170.89      115.20     57.80 o 
  -5   7   8     5494.85     5697.45    208.22 o 
  -3   7   8     3869.94     3613.25    169.51 o 
  -1   7   8     1879.27     1703.62    131.39 o 
   1   7   8     2328.02     2349.40    201.21 o 
   3   7   8     6812.73     6994.04    199.22 o 
   5   7   8     3902.86     4092.06    157.99 o 
   7   7   8     3036.05     3405.33    155.32 o 
   9   7   8     2857.30     3018.75    220.04 o 
  11   7   8       37.57      219.90     77.60 o 
  13   7   8        0.27       73.56     74.75 o 
  15   7   8      167.56      366.85    255.28 o 
  17   7   8      576.64      773.79    318.82 o 
 -20   8   8       45.97      -12.79    178.16 o 
 -18   8   8      167.93      181.00    198.55 o 
 -16   8   8       28.09      -84.64    125.84 o 
 -14   8   8       12.29       44.20    123.85 o 
 -12   8   8      129.80      202.11    127.95 o 
 -10   8   8        1.29      -19.70     58.21 o 
  -8   8   8        0.84      -22.43     55.83 o 
  -6   8   8      167.01       46.08     77.17 o 
  -4   8   8      465.56      451.43     97.59 o 
  -2   8   8      128.82      146.66     75.08 o 
   0   8   8      959.44     1081.83    106.14 o 
   2   8   8      532.97      562.18     85.24 o 
   4   8   8      175.51      421.42     78.94 o 
   6   8   8      467.26      548.25    102.73 o 
   8   8   8       51.90       33.26     74.11 o 
  10   8   8      900.98     1213.43    259.10 o 
  12   8   8      120.10      109.45     95.58 o 
  14   8   8      143.03      212.00    106.78 o 
  16   8   8        2.06     -184.56    212.17 o 
  18   8   8       29.10     -147.12    243.94 o 
 -19   9   8       25.79       -6.02    170.95 o 
 -17   9   8      217.93      486.78    180.82 o 
 -15   9   8     1330.46      886.00    257.36 o 
 -13   9   8       45.13       61.65    206.12 o 
 -11   9   8      240.76      248.57    125.30 o 
  -9   9   8     8943.18     8712.83    255.26 o 
  -7   9   8     1273.98     1371.15    145.66 o 
  -5   9   8      450.77      572.47    177.63 o 
  -3   9   8       36.73       31.27     77.88 o 
  -1   9   8     4088.15     3830.43    177.96 o 
   1   9   8      184.30      142.62     71.33 o 
   3   9   8    10116.75    10077.53    298.87 o 
   5   9   8     9621.29    10432.07    337.88 o 
   7   9   8     1236.14     1183.24    296.81 o 
   9   9   8     3787.22     3603.72    341.47 o 
  11   9   8     1067.55     1094.44    160.10 o 
  13   9   8       10.89      202.59    107.98 o 
 -18  10   8       36.38     -156.20    219.36 o 
 -16  10   8      557.57      654.29    201.53 o 
 -14  10   8     1675.37     1691.75    613.82 o 
 -12  10   8      161.33       51.81    202.34 o 
 -10  10   8     2644.65     3015.38    369.85 o 
  -8  10   8     3583.81     3909.62    259.45 o 
  -6  10   8     1086.23      921.28    142.00 o 
  -4  10   8     2932.50     3416.97    243.70 o 
  -2  10   8     1805.92     1927.63    172.00 o 
   0  10   8      484.28      499.71    100.29 o 
   2  10   8     1207.41     1362.86    132.76 o 
   4  10   8     5747.39     5710.01    317.96 o 
   6  10   8       30.73      -35.98     79.39 o 
   8  10   8      374.68      498.47    148.07 o 
  10  10   8     2518.57     2616.14    224.70 o 
  12  10   8       13.20      129.63    114.57 o 
  14  10   8        1.85       -4.02    110.27 o 
 -15  11   8       51.70      139.93    253.77 o 
 -13  11   8       62.96      251.12    236.37 o 
 -11  11   8       35.81      103.04    145.65 o 
  -9  11   8       16.23      -22.57     94.83 o 
  -7  11   8       95.21      221.41    102.48 o 
  -5  11   8      493.57      466.24    101.74 o 
  -3  11   8      234.93      109.22    105.44 o 
  -1  11   8      484.39      473.83    106.21 o 
   1  11   8       99.48      132.96     83.75 o 
   3  11   8       26.45       62.36     98.17 o 
   5  11   8       90.89      292.99    106.33 o 
   7  11   8        1.51      -45.42     87.39 o 
   9  11   8      120.15       89.27    102.76 o 
  11  11   8       23.59       -2.83    105.78 o 
  13  11   8      375.67      445.09    141.62 o 
 -12  12   8       19.35      157.71    242.43 o 
 -10  12   8      606.48      565.65    180.64 o 
  -8  12   8      553.75      440.67    131.79 o 
  -6  12   8        3.12      -80.43     96.28 o 
  -4  12   8      353.39      613.81    121.18 o 
  -2  12   8      443.12      692.20    149.66 o 
   0  12   8      366.63      273.53    102.32 o 
   2  12   8      305.45      419.95     99.86 o 
   4  12   8      879.73      959.37    159.11 o 
   6  12   8      467.04      696.00    193.29 o 
   8  12   8       49.96      -81.53    141.77 o 
  10  12   8      975.70      764.81    159.65 o 
  12  12   8       38.38      196.42    127.97 o 
 -11  13   8      156.85       57.39    154.57 o 
  -9  13   8      813.42      708.61    160.15 o 
  -7  13   8      261.63      148.37    123.51 o 
  -5  13   8      395.60      123.56    120.68 o 
  -3  13   8     1249.25     1597.40    272.29 o 
  -1  13   8       30.61      103.14    116.98 o 
   1  13   8        0.67       67.09     94.09 o 
   3  13   8       13.78       20.39     94.87 o 
   5  13   8       28.46       65.04    107.11 o 
   7  13   8      314.20      294.53    143.77 o 
   9  13   8      201.92      295.76    123.29 o 
 -10  14   8      158.83      167.92    277.22 o 
  -8  14   8      144.00       75.28    175.26 o 
  -6  14   8        3.55       59.56    128.01 o 
  -4  14   8      111.03      198.16    136.76 o 
  -2  14   8       35.86       57.76    109.40 o 
   0  14   8       23.68       30.90    118.36 o 
   2  14   8        0.24      -10.34    102.17 o 
   4  14   8       75.31      166.52    117.72 o 
  -3  15   8      344.36      603.23    294.62 o 
  -1  15   8      247.87      658.44    279.11 o 
 -23   1   9      244.71      407.90    184.75 o 
 -21   1   9      273.95      258.00    159.96 o 
 -19   1   9      524.12      494.52    163.62 o 
 -17   1   9      274.27      318.59     88.19 o 
 -15   1   9     1031.75     1226.46    114.45 o 
 -13   1   9     1712.00     1998.13    139.87 o 
 -11   1   9      435.41      700.88    106.30 o 
  -9   1   9     9654.68     8858.03    424.53 o 
  -7   1   9      190.55      184.23     29.60 o 
  -5   1   9    13257.99    13284.22    191.44 o 
  -3   1   9      180.21      151.18     31.45 o 
  -1   1   9    33091.38    32406.84    399.37 o 
   1   1   9    19502.43    19752.41    311.54 o 
   3   1   9    22287.56    22411.76    277.93 o 
   5   1   9     5456.78     5239.30    149.06 o 
   7   1   9      273.53      216.76     42.60 o 
   9   1   9     1157.97     1448.35    141.65 o 
  11   1   9     2176.92     2355.82    138.07 o 
  13   1   9      425.26      248.58     81.60 o 
  15   1   9        3.73      -11.46    100.93 o 
  17   1   9      185.15      306.53    182.48 o 
  19   1   9      142.25      -72.54    148.33 o 
 -22   2   9       30.98     -105.28    162.62 o 
 -20   2   9      143.91      310.98    157.83 o 
 -18   2   9      586.15      361.73    120.84 o 
 -16   2   9     8478.41     8239.52    245.85 o 
 -14   2   9      228.15      212.75     82.86 o 
 -12   2   9      453.70      357.91     76.62 o 
 -10   2   9     2110.46     2253.57    102.54 o 
  -8   2   9    18344.64    16708.54    240.58 o 
  -6   2   9     1322.18     1612.19     62.30 o 
  -4   2   9     2747.62     2449.93     78.37 o 
  -2   2   9     3132.94     2997.49    129.82 o 
   0   2   9     3821.42     3427.04    107.57 o 
   2   2   9       13.51       19.72     26.70 o 
   4   2   9    12189.19    12650.55    204.68 o 
   6   2   9     6182.19     5843.64    139.07 o 
   8   2   9      391.11      383.32     55.49 o 
  10   2   9     2524.84     2729.93    141.66 o 
  12   2   9      173.48       34.81     60.98 o 
  14   2   9       87.01       57.00     70.25 o 
  16   2   9       63.32       39.87    148.47 o 
  18   2   9      419.21      460.75    187.13 o 
  20   2   9       15.24      316.91    198.73 o 
 -23   3   9       10.79      161.49    281.38 o 
 -21   3   9      181.87       76.40    156.39 o 
 -19   3   9        4.96      -68.71    100.59 o 
 -17   3   9       17.06      -44.70     91.72 o 
 -15   3   9      731.27      971.27    107.65 o 
 -13   3   9     1123.38     1158.05    143.70 o 
 -11   3   9       22.88       29.72     55.44 o 
  -9   3   9      513.88      581.39     48.41 o 
  -7   3   9    12204.84    11725.27    203.97 o 
  -5   3   9     1388.17     1458.97     91.88 o 
  -3   3   9      779.93      658.27     73.05 o 
  -1   3   9    19248.23    18830.08    591.71 o 
   1   3   9     1576.30     1518.78     70.23 o 
   3   3   9     4034.35     4012.89     97.97 o 
   5   3   9     3628.44     4285.49     95.08 o 
   7   3   9      109.38      155.32     46.56 o 
   9   3   9      167.37       81.46     53.45 o 
  11   3   9     1663.64     1453.72    148.86 o 
  13   3   9     1727.79     1548.90    155.30 o 
  15   3   9       35.90      -31.05     69.56 o 
  17   3   9        3.24     -141.28    148.29 o 
  19   3   9        2.92       25.27    322.41 o 
 -22   4   9      125.75       68.08    246.59 o 
 -20   4   9      448.14      614.80    192.56 o 
 -18   4   9      399.67      274.03    121.57 o 
 -16   4   9      900.62     1121.59    145.25 o 
 -14   4   9      130.76      127.51     83.26 o 
 -12   4   9       15.77       -2.13     98.02 o 
 -10   4   9     2617.82     2650.59    137.34 o 
  -8   4   9    11078.72    11071.74    188.54 o 
  -6   4   9     2207.10     2270.71    104.94 o 
  -4   4   9     8216.40     8203.24    199.74 o 
  -2   4   9     7560.64     6979.94    181.14 o 
   0   4   9     9805.95     9692.63    220.01 o 
   2   4   9       30.61       14.56     32.91 o 
   4   4   9    16815.79    17388.34    250.69 o 
   6   4   9     1317.21     1413.31     85.08 o 
   8   4   9      299.60      373.97     68.27 o 
  10   4   9    17138.03    17100.57    305.93 o 
  12   4   9     1478.19     1754.89    139.50 o 
  14   4   9      338.97      351.60     95.03 o 
  16   4   9      728.53      646.79    191.43 o 
  18   4   9       18.76      -99.28    161.96 o 
  20   4   9        2.52     -168.68    223.52 o 
 -21   5   9      752.04      385.38    271.17 o 
 -19   5   9      715.52      707.86    191.99 o 
 -17   5   9     1042.20     1033.04    294.99 o 
 -15   5   9     2944.15     2746.57    188.65 o 
 -13   5   9      897.34      998.82    120.16 o 
 -11   5   9      497.93      549.10     90.27 o 
  -9   5   9    21685.36    20879.96    369.05 o 
  -7   5   9     8349.22     7851.39    172.88 o 
  -5   5   9     8113.47     7986.18    161.04 o 
  -3   5   9    18541.41    20058.40    373.66 o 
  -1   5   9    12716.91    12911.53    373.02 o 
   1   5   9     7358.84     7421.79    150.38 o 
   3   5   9    19812.50    20018.37    311.45 o 
   5   5   9    10682.61    10459.87    274.76 o 
   7   5   9      107.74      105.88     53.37 o 
   9   5   9     4008.50     4045.93    149.28 o 
  11   5   9      981.93      817.90     94.65 o 
  13   5   9      658.32      404.41    119.20 o 
  15   5   9     2172.66     2333.37    173.00 o 
  17   5   9     1719.65     1720.37    257.63 o 
  19   5   9      196.24      -10.91    386.52 o 
 -20   6   9       26.72      -22.15    173.97 o 
 -18   6   9        1.52       82.49    144.53 o 
 -16   6   9      191.75       79.25    210.47 o 
 -14   6   9       23.62       -4.00    102.57 o 
 -12   6   9       33.46       75.77    184.18 o 
 -10   6   9      606.17      531.44     76.74 o 
  -8   6   9     9302.93     9123.83    249.92 o 
  -6   6   9        0.67       65.56     53.81 o 
  -4   6   9      234.03      233.34     64.95 o 
  -2   6   9        3.08      -30.98     44.68 o 
   0   6   9      825.19      691.17     76.05 o 
   2   6   9     1061.83     1092.16    111.60 o 
   4   6   9      174.79      155.26     55.46 o 
   6   6   9      767.66      847.49     92.15 o 
   8   6   9     1007.80      982.08     89.50 o 
  10   6   9       17.97       51.99     65.04 o 
  12   6   9      185.58      245.88     79.45 o 
  14   6   9       16.98      -73.86     77.31 o 
  16   6   9       35.69      -92.07    213.11 o 
  18   6   9       80.92       45.30    179.83 o 
 -19   7   9       86.47       28.60    156.79 o 
 -17   7   9      760.84      820.17    202.73 o 
 -15   7   9       58.28       50.89    279.30 o 
 -13   7   9      137.23       47.31    152.41 o 
 -11   7   9       19.24      -78.27     92.65 o 
  -9   7   9     5065.47     4880.83    168.31 o 
  -7   7   9     7705.83     8390.66    439.10 o 
  -5   7   9     2516.10     2985.40    160.32 o 
  -3   7   9     1361.65     1167.25    113.96 o 
  -1   7   9       44.13      -53.01     53.01 o 
   1   7   9     6135.65     6335.98    299.69 o 
   3   7   9     5153.80     5473.24    175.99 o 
   5   7   9     3483.82     3495.60    187.67 o 
   7   7   9      159.17      242.31     73.69 o 
   9   7   9     4384.95     4560.27    189.80 o 
  11   7   9      241.53      271.82     81.02 o 
  13   7   9       30.91       32.61     78.73 o 
  15   7   9       93.93      101.07    126.10 o 
  17   7   9      404.04      422.45    273.44 o 
 -20   8   9       37.95     -141.71    173.56 o 
 -18   8   9        1.08      206.49    250.56 o 
 -16   8   9     1132.30     1048.97    204.35 o 
 -14   8   9      450.96      216.33    208.39 o 
 -12   8   9      255.23      348.01    142.00 o 
 -10   8   9       78.39      121.79     66.18 o 
  -8   8   9     3686.50     3541.88    188.57 o 
  -6   8   9      132.65       22.83     96.84 o 
  -4   8   9     4305.28     4537.10    201.75 o 
  -2   8   9     5751.47     5897.57    234.55 o 
   0   8   9     2499.15     2550.68    141.29 o 
   2   8   9      386.63      347.28     82.62 o 
   4   8   9      946.51      948.24    123.15 o 
   6   8   9       56.09       11.11     70.98 o 
   8   8   9      247.06      194.89    120.73 o 
  10   8   9     1149.54     1333.14    172.22 o 
  12   8   9        4.17       88.21     95.69 o 
  14   8   9      394.40      424.11    127.26 o 
  16   8   9      544.63      318.07    277.98 o 
 -19   9   9       44.11      156.63    178.84 o 
 -17   9   9      117.30      -44.40    150.86 o 
 -15   9   9      513.24      600.85    186.85 o 
 -13   9   9        1.44     -104.79    118.94 o 
 -11   9   9       40.74       38.25    104.91 o 
  -9   9   9     4395.82     4258.66    258.60 o 
  -7   9   9     1659.80     1394.08    145.05 o 
  -5   9   9     2478.31     2453.38    175.90 o 
  -3   9   9      721.15      925.88    127.31 o 
  -1   9   9      175.20       78.63     72.03 o 
   1   9   9      292.19      286.30    102.90 o 
   3   9   9       35.83       10.89     64.93 o 
   5   9   9     1711.69     1877.43    170.84 o 
   7   9   9       36.40       88.80     84.20 o 
   9   9   9      693.91      860.44    146.02 o 
  11   9   9        5.07       34.60     98.46 o 
  13   9   9       98.52       89.04    129.03 o 
 -18  10   9      344.86      439.09    273.44 o 
 -16  10   9       73.86      217.86    298.02 o 
 -14  10   9       97.55      224.52    366.29 o 
 -12  10   9      368.04      474.64    253.01 o 
 -10  10   9      950.46      954.28    145.57 o 
  -8  10   9     2856.73     2386.53    222.17 o 
  -6  10   9        8.09      -26.78     65.18 o 
  -4  10   9      450.68      768.90    182.92 o 
  -2  10   9      105.79        7.04     83.32 o 
   0  10   9     1938.91     2113.73    154.80 o 
   2  10   9      315.80      402.17     93.55 o 
   4  10   9     4675.30     5222.00    266.61 o 
   6  10   9        8.37      -77.03     77.03 o 
   8  10   9        1.52       67.29    118.02 o 
  10  10   9      383.59      397.71    132.06 o 
  12  10   9        3.07      -40.62     98.60 o 
  14  10   9       16.97       51.12    138.46 o 
 -15  11   9     1121.64      575.24    288.19 o 
 -13  11   9      101.55     -173.97    173.97 o 
 -11  11   9       31.44       37.63    133.22 o 
  -9  11   9     4480.88     3801.25    296.40 o 
  -7  11   9     3938.86     4061.86    243.61 o 
  -5  11   9      507.81      513.18    123.08 o 
  -3  11   9     6318.22     6083.78    287.41 o 
  -1  11   9     4473.47     3953.46    206.13 o 
   1  11   9        6.82      -16.40     77.00 o 
   3  11   9      904.17      673.08    206.34 o 
   5  11   9     1886.52     2346.24    214.75 o 
   7  11   9        0.58      116.90     95.51 o 
   9  11   9     1446.74     1625.25    189.06 o 
  11  11   9     2732.54     3113.98    255.95 o 
  13  11   9      106.09      109.01    138.23 o 
 -12  12   9      125.12      -52.95    213.30 o 
 -10  12   9       65.15       67.96    142.05 o 
  -8  12   9     1115.01      915.76    204.81 o 
  -6  12   9        2.79      -18.56    106.80 o 
  -4  12   9     2029.92     1779.16    199.94 o 
  -2  12   9      107.02      189.13    114.76 o 
   0  12   9       33.30       23.50     86.77 o 
   2  12   9      626.32     1008.15    159.25 o 
   4  12   9      417.50      322.14    138.64 o 
   6  12   9      970.12      793.09    154.89 o 
   8  12   9      143.01      189.35    110.35 o 
  10  12   9       23.27       -7.54    124.90 o 
  12  12   9        2.87      -33.30    120.79 o 
 -11  13   9        0.32      272.68    245.07 o 
  -9  13   9        0.77       -6.90    117.96 o 
  -7  13   9       22.38      138.77    122.68 o 
  -5  13   9       24.86       82.69    109.66 o 
  -3  13   9        0.92       93.42    119.89 o 
  -1  13   9      138.59      198.79    124.69 o 
   1  13   9      347.47      125.84    175.81 o 
   3  13   9      158.63      -18.40     94.29 o 
   5  13   9       12.34     -100.08    101.48 o 
   7  13   9      108.70       30.84     97.11 o 
   9  13   9       89.88      109.46    271.36 o 
 -10  14   9      738.51     1091.48    360.42 o 
  -8  14   9     1536.13     1410.25    256.38 o 
  -6  14   9      216.50      173.72    136.50 o 
  -4  14   9      701.21      692.66    174.72 o 
  -2  14   9      801.42      836.60    152.33 o 
   0  14   9      499.63      395.14    182.18 o 
   2  14   9      398.94      710.97    159.26 o 
   4  14   9     2380.34     3323.56    326.78 o 
  -3  15   9      657.00      640.67    309.74 o 
 -22   0  10       45.24       89.25    212.93 o 
 -20   0  10     3618.79     3584.57    454.22 o 
 -18   0  10     3343.02     2995.84    251.91 o 
 -16   0  10     7274.66     7528.19    392.95 o 
 -14   0  10     1571.43     1533.78    308.04 o 
 -12   0  10      290.64      437.58    134.64 o 
 -10   0  10      889.93      703.83    152.79 o 
  -8   0  10   125349.48   126137.58   2749.13 o 
  -6   0  10    15619.09    14511.16    516.24 o 
  -4   0  10    39265.60    42560.97   1115.12 o 
  -2   0  10   221260.98   219506.70   3182.80 o 
   0   0  10    16081.22    17087.49    344.40 o 
   2   0  10    20887.96    22039.91    391.51 o 
   4   0  10    39549.09    37858.46    726.09 o 
   6   0  10    24776.28    27270.77    594.79 o 
   8   0  10     5676.49     5428.14    510.00 o 
  10   0  10    33289.85    31361.73    716.68 o 
  12   0  10      647.33      683.92    140.78 o 
  14   0  10     2307.95     2472.45    229.30 o 
  16   0  10     2314.20     1999.91    360.42 o 
  18   0  10      663.96      656.55    292.35 o 
  20   0  10      101.37      347.56    258.69 o 
 -23   1  10      181.57      306.18    162.01 o 
 -21   1  10      361.17      534.86    195.91 o 
 -19   1  10       55.73      -59.69    129.73 o 
 -17   1  10      128.31      126.63     79.98 o 
 -15   1  10     2964.86     2944.25    157.41 o 
 -13   1  10     3180.63     3298.52    169.78 o 
 -11   1  10     1093.63     1170.28    167.92 o 
  -9   1  10    13634.32    14501.99    376.40 o 
  -7   1  10    20668.26    21156.80    272.14 o 
  -5   1  10       70.33       80.19     24.07 o 
  -3   1  10     1587.98     1798.87     67.84 o 
  -1   1  10     4888.71     4471.48    105.87 o 
   1   1  10       63.79       64.32     42.34 o 
   3   1  10     1828.34     1613.18     62.69 o 
   5   1  10     8283.48     8539.58    231.76 o 
   7   1  10       18.23       45.07     37.09 o 
   9   1  10     5116.06     5365.59    179.48 o 
  11   1  10        9.99       19.74     57.54 o 
  13   1  10      200.54      225.70     73.76 o 
  15   1  10        0.63       61.62     77.43 o 
  17   1  10      124.09     -109.37    145.44 o 
  19   1  10      136.94       30.19    208.20 o 
 -22   2  10       67.11     -173.40    173.40 o 
 -20   2  10        3.96       94.35    132.99 o 
 -18   2  10        7.54        4.52     96.05 o 
 -16   2  10     1002.20     1266.86    205.44 o 
 -14   2  10      300.71      324.82     88.36 o 
 -12   2  10       51.18       43.14     59.06 o 
 -10   2  10      140.11      225.89     43.38 o 
  -8   2  10     9561.96     9401.75    161.36 o 
  -6   2  10      301.08      315.07     37.01 o 
  -4   2  10        0.65       40.91     27.81 o 
  -2   2  10      235.41      192.37     53.01 o 
   0   2  10        2.31      -25.22     29.93 o 
   2   2  10      384.93      409.80     44.26 o 
   4   2  10     1308.62     1423.80     69.05 o 
   6   2  10     6893.15     6947.97    201.57 o 
   8   2  10      648.07      679.92     66.55 o 
  10   2  10        2.10       17.81     58.14 o 
  12   2  10        6.99      -11.02     65.69 o 
  14   2  10     1268.93     1232.87    127.75 o 
  16   2  10       18.61     -131.06    131.06 o 
  18   2  10      139.54      -57.90    262.09 o 
  20   2  10        9.73       22.28    177.01 o 
 -23   3  10      299.95      170.57    290.83 o 
 -21   3  10       27.73       62.01    153.85 o 
 -19   3  10      350.25      343.18    169.41 o 
 -17   3  10       11.33      -55.61     86.47 o 
 -15   3  10     1669.70     2215.58    192.17 o 
 -13   3  10       35.20      122.80     72.69 o 
 -11   3  10       25.18      -42.01     53.51 o 
  -9   3  10     4568.52     4153.78    113.07 o 
  -7   3  10    13244.01    12581.42    216.24 o 
  -5   3  10    23502.65    24860.35    347.15 o 
  -3   3  10     3334.89     3140.88    170.19 o 
  -1   3  10    18871.66    17194.37    369.12 o 
   1   3  10    21558.94    21510.41    308.66 o 
   3   3  10      421.86      285.26     39.94 o 
   5   3  10     1040.09      728.57     65.01 o 
   7   3  10     1894.26     1917.94     96.34 o 
   9   3  10     3571.17     3637.39    133.44 o 
  11   3  10      418.02      477.75     89.92 o 
  13   3  10      108.55        7.34     72.81 o 
  15   3  10     1062.40      814.39    157.60 o 
  17   3  10       28.49      -90.45    144.95 o 
  19   3  10      509.04      276.97    280.62 o 
 -22   4  10       87.17      188.72    246.59 o 
 -20   4  10      428.18      283.94    162.07 o 
 -18   4  10       64.94      -30.55    102.38 o 
 -16   4  10     4360.04     4835.74    203.42 o 
 -14   4  10       71.59       44.73     76.10 o 
 -12   4  10     1661.03     1785.57    134.72 o 
 -10   4  10       14.54       16.16     40.26 o 
  -8   4  10    24554.03    23703.86    355.89 o 
  -6   4  10      847.90      870.84     75.94 o 
  -4   4  10    14288.51    14813.95    289.63 o 
  -2   4  10    10799.62    10358.60    232.19 o 
   0   4  10     4610.79     4351.05    243.48 o 
   2   4  10     3329.49     3325.76    124.06 o 
   4   4  10    11021.00     9369.23    171.22 o 
   6   4  10     7110.06     7205.22    191.13 o 
   8   4  10     1630.50     1686.16    100.42 o 
  10   4  10     1776.42     1639.41    107.69 o 
  12   4  10     1805.38     1746.45    197.01 o 
  14   4  10        0.95      -33.67     72.71 o 
  16   4  10      673.37      443.82    184.54 o 
  18   4  10      579.95      632.13    217.69 o 
  20   4  10       38.61      224.65    281.76 o 
 -21   5  10       30.39      129.34    217.84 o 
 -19   5  10      540.58      303.84    163.39 o 
 -17   5  10       61.17       45.63    125.04 o 
 -15   5  10      211.83      266.36    121.01 o 
 -13   5  10       55.07      -88.98     91.01 o 
 -11   5  10      738.50      784.69    118.45 o 
  -9   5  10      574.79      563.24     59.77 o 
  -7   5  10     1581.22     1513.09     82.50 o 
  -5   5  10       80.93       84.31    103.59 o 
  -3   5  10     1465.59     1377.10    177.23 o 
  -1   5  10        9.29       84.63     50.49 o 
   1   5  10      275.80      206.86     43.01 o 
   3   5  10     1190.53     1437.15     77.73 o 
   5   5  10     1181.43     1326.14     95.81 o 
   7   5  10        2.20      131.37     51.53 o 
   9   5  10       19.52       68.91     53.17 o 
  11   5  10      416.03      414.13     77.54 o 
  13   5  10       66.51       24.40     80.67 o 
  15   5  10      333.41      239.86    107.79 o 
  17   5  10        2.58     -151.56    151.56 o 
  19   5  10        7.83     -165.57    165.57 o 
 -20   6  10      169.57      194.70    182.48 o 
 -18   6  10      210.13      366.52    168.99 o 
 -16   6  10        2.27       77.67    125.16 o 
 -14   6  10     3096.92     3049.43    239.90 o 
 -12   6  10        6.39      -61.98    174.35 o 
 -10   6  10      774.57      497.83     79.43 o 
  -8   6  10    18939.40    17926.32    320.49 o 
  -6   6  10      657.29      661.75     88.41 o 
  -4   6  10     3373.07     3189.91    250.89 o 
  -2   6  10     2925.69     2708.29    204.76 o 
   0   6  10     8354.40     7606.45    193.32 o 
   2   6  10      642.60      592.18     66.42 o 
   4   6  10     8185.14     8423.75    181.49 o 
   6   6  10     6752.70     6993.15    216.61 o 
   8   6  10     2513.39     2461.24    128.05 o 
  10   6  10     1464.35     1723.36    120.14 o 
  12   6  10      163.72      103.50     81.70 o 
  14   6  10       26.72       83.07     83.16 o 
  16   6  10       11.56     -149.89    149.89 o 
  18   6  10      260.46      161.48    205.95 o 
 -21   7  10       71.76      173.97    275.33 o 
 -19   7  10      544.92      492.36    197.34 o 
 -17   7  10      702.61      641.62    183.70 o 
 -15   7  10     2947.80     3940.45    423.58 o 
 -13   7  10      395.18      258.40    122.40 o 
 -11   7  10        0.55        4.94     73.45 o 
  -9   7  10     3533.85     3407.09    172.55 o 
  -7   7  10      904.36      932.91    109.19 o 
  -5   7  10     1152.67     1206.66    222.90 o 
  -3   7  10     2688.52     2232.28    523.43 o 
  -1   7  10    18846.25    17693.59    383.97 o 
   1   7  10      618.05      589.09     78.85 o 
   3   7  10     3067.85     3242.07    146.12 o 
   5   7  10     3417.05     3938.93    160.71 o 
   7   7  10       10.22      -21.04     60.91 o 
   9   7  10      240.74      405.31     87.06 o 
  11   7  10     1998.54     2037.38    138.12 o 
  13   7  10       44.25       75.90     84.24 o 
  15   7  10       70.16      147.88    115.74 o 
  17   7  10      582.76      101.36    262.47 o 
 -20   8  10       25.96      105.71    183.32 o 
 -18   8  10        6.16       78.14    152.14 o 
 -16   8  10      171.08      251.72    151.64 o 
 -14   8  10       12.93        4.99    168.30 o 
 -12   8  10       13.67      -97.54     97.54 o 
 -10   8  10      288.82      294.94     90.30 o 
  -8   8  10      620.63      588.09    137.46 o 
  -6   8  10      967.55     1083.15    124.92 o 
  -4   8  10        0.67      -63.31     63.31 o 
  -2   8  10        5.47       -1.52     68.63 o 
   0   8  10     3383.08     3124.60    178.34 o 
   2   8  10      191.97      137.17     64.36 o 
   4   8  10        1.27      -35.62     67.24 o 
   6   8  10      142.10       85.66     93.29 o 
   8   8  10        0.08      -48.44     78.26 o 
  10   8  10       35.96      -48.29     72.45 o 
  12   8  10       39.20      -45.84     93.35 o 
  14   8  10      140.11       14.65    115.45 o 
 -19   9  10      696.06      673.17    219.67 o 
 -17   9  10       24.41     -112.81    195.53 o 
 -15   9  10     1332.21     1262.47    218.99 o 
 -13   9  10     2039.22     1905.53    241.97 o 
 -11   9  10      102.51      105.21    110.21 o 
  -9   9  10     4885.96     5129.60    232.67 o 
  -7   9  10      735.43      798.68    107.04 o 
  -5   9  10       65.51      119.74     86.71 o 
  -3   9  10     3396.39     3450.33    198.06 o 
  -1   9  10     3339.24     3205.71    192.00 o 
   1   9  10     1903.36     2008.50    142.58 o 
   3   9  10    12432.06    12029.83    301.22 o 
   5   9  10     8176.86     8002.59    374.44 o 
   7   9  10        1.33      -32.40    108.16 o 
   9   9  10      665.23      639.26    129.27 o 
  11   9  10      618.93      843.12    147.57 o 
  13   9  10        7.62       26.41    106.26 o 
  15   9  10       35.56      -84.34    161.11 o 
 -18  10  10      894.59      671.68    296.51 o 
 -16  10  10     1228.97     1209.61    231.47 o 
 -14  10  10     1064.51     1169.50    533.26 o 
 -12  10  10       20.32       32.06    163.00 o 
 -10  10  10      292.81      362.73    150.26 o 
  -8  10  10     1697.75     1866.10    170.90 o 
  -6  10  10       63.43       -4.71     86.88 o 
  -4  10  10      475.32      455.08    113.58 o 
  -2  10  10     4157.30     3824.71    220.18 o 
   0  10  10     2099.17     2465.03    234.24 o 
   2  10  10      273.97       86.80     79.59 o 
   4  10  10     4413.72     4716.73    254.58 o 
   6  10  10     4007.26     3889.66    239.88 o 
   8  10  10      223.26      307.10    111.61 o 
  10  10  10      906.71      765.40    145.41 o 
  12  10  10       39.54      -37.69    109.05 o 
  14  10  10       34.63     -113.91    118.52 o 
 -15  11  10      430.59      346.81    254.15 o 
 -13  11  10       42.04     -185.32    185.32 o 
 -11  11  10       89.12       91.12    134.45 o 
  -9  11  10        0.23        2.51     94.52 o 
  -7  11  10        6.53      -42.15     92.31 o 
  -5  11  10      615.99      675.14    132.56 o 
  -3  11  10       10.62      116.29    106.58 o 
  -1  11  10       48.10      254.58    105.78 o 
   1  11  10      555.47      453.81    107.83 o 
   3  11  10      266.35      247.81    148.35 o 
   5  11  10        1.53       64.83     92.64 o 
   7  11  10       77.13      215.92    156.01 o 
   9  11  10        7.57       87.81    105.55 o 
  11  11  10        0.21       44.43    115.15 o 
  13  11  10       33.36       64.06    115.42 o 
 -12  12  10       67.29      159.60    242.43 o 
 -10  12  10      130.18      168.21    244.51 o 
  -8  12  10     1194.86     1352.98    177.08 o 
  -6  12  10       15.74      115.27    103.93 o 
  -4  12  10      458.85      384.64    133.32 o 
  -2  12  10      467.11      260.09    115.08 o 
   0  12  10     1138.20     1165.54    167.66 o 
   2  12  10       93.44       26.73     98.06 o 
   4  12  10     2683.54     2164.70    215.80 o 
   6  12  10      200.92      137.62    108.05 o 
   8  12  10       24.19      -39.57    109.24 o 
  10  12  10      268.78       27.83    126.17 o 
  12  12  10       58.59      185.11    181.76 o 
  -9  13  10      216.46       90.32    125.60 o 
  -7  13  10      603.84      749.16    163.48 o 
  -5  13  10       87.50      130.23    113.81 o 
  -3  13  10      534.16      431.27    246.45 o 
  -1  13  10      224.26      281.97    154.34 o 
   1  13  10       88.39      174.89    116.63 o 
   3  13  10       14.14      -89.37    104.22 o 
   5  13  10      448.85      382.87    153.27 o 
   7  13  10      159.96       96.23    108.76 o 
  -8  14  10      292.44      372.52    189.40 o 
  -6  14  10        0.95       -2.65    128.61 o 
  -4  14  10       41.37      -34.38    122.43 o 
  -2  14  10       27.23      171.11    201.42 o 
   0  14  10       42.77       -6.02    147.31 o 
   2  14  10        0.55       49.87    114.43 o 
   4  14  10       99.08       52.57    192.50 o 
 -23   1  11      133.78       35.89    153.76 o 
 -21   1  11      156.62       24.75    159.03 o 
 -19   1  11      799.97      809.84    150.02 o 
 -17   1  11     2311.70     1970.41    148.70 o 
 -15   1  11    11814.44    12298.33    295.71 o 
 -13   1  11      662.84      784.73    125.41 o 
 -11   1  11       33.99       57.72     67.44 o 
  -9   1  11      432.47      554.86    126.70 o 
  -7   1  11     1604.73     1849.51     57.82 o 
  -5   1  11      309.98      447.35     41.85 o 
  -3   1  11    21139.45    18641.53    297.58 o 
  -1   1  11    22547.35    21318.46    501.67 o 
   1   1  11      920.01      944.81     95.04 o 
   3   1  11      168.38      132.50     43.47 o 
   5   1  11    41130.25    41725.26    572.98 o 
   7   1  11     1360.98     1176.84    101.53 o 
   9   1  11     2573.77     2575.96    139.34 o 
  11   1  11     1294.90     1422.68    124.16 o 
  13   1  11      805.62      685.48    105.56 o 
  15   1  11     1232.26      833.39    135.43 o 
  17   1  11      349.68      406.85    178.41 o 
  19   1  11      348.09       63.84    184.73 o 
 -22   2  11      113.40      -18.31    156.79 o 
 -20   2  11      663.47      653.84    185.99 o 
 -18   2  11     1755.61     1679.22    178.05 o 
 -16   2  11      121.37      134.09     76.37 o 
 -14   2  11     6847.97     6336.26    233.61 o 
 -12   2  11     2072.32     1977.10    165.94 o 
 -10   2  11     2233.28     2142.08    189.48 o 
  -8   2  11    16170.58    16605.10    580.56 o 
  -6   2  11     4192.09     4246.35    135.22 o 
  -4   2  11    11656.17    11393.93    222.99 o 
  -2   2  11    14946.95    13736.70    253.76 o 
   0   2  11     8572.90     9252.48    217.81 o 
   2   2  11     3366.82     3328.40     98.76 o 
   4   2  11    70367.65    73625.67    846.75 o 
   6   2  11     8572.23     8634.95    178.49 o 
   8   2  11      599.89      708.19     68.09 o 
  10   2  11      195.29      154.87     71.06 o 
  12   2  11        9.05      -28.83     67.52 o 
  14   2  11     1033.08     1155.97    126.88 o 
  16   2  11       66.70     -132.24    142.37 o 
  18   2  11      391.71      416.77    194.95 o 
 -23   3  11       39.18       53.70    309.37 o 
 -21   3  11       25.36        6.00    154.97 o 
 -19   3  11       10.82      -17.67     97.15 o 
 -17   3  11      727.67      478.11    139.04 o 
 -15   3  11     1157.38     1364.74    141.03 o 
 -13   3  11      189.75      166.41     75.41 o 
 -11   3  11     1714.24     1832.42    126.96 o 
  -9   3  11      347.56      370.05     46.23 o 
  -7   3  11      194.44      253.91     45.29 o 
  -5   3  11     2592.17     2712.10    106.60 o 
  -3   3  11     1564.65     1894.85     93.54 o 
  -1   3  11     1717.90     1665.94    155.46 o 
   1   3  11     3284.81     3555.13    122.11 o 
   3   3  11     2429.29     2485.13    115.29 o 
   5   3  11     1001.01     1162.07     77.91 o 
   7   3  11     1765.54     1901.59     98.85 o 
   9   3  11        0.64       26.66     46.33 o 
  11   3  11     1468.76     1649.54    132.42 o 
  13   3  11      214.31      262.32     82.33 o 
  15   3  11      295.19      131.76     91.06 o 
  17   3  11       54.62       87.68    163.91 o 
  19   3  11       16.39       18.19    174.63 o 
 -22   4  11      263.01       23.45    220.11 o 
 -20   4  11       96.34      205.43    155.13 o 
 -18   4  11      902.02     1017.56    219.60 o 
 -16   4  11      557.27      520.23    124.35 o 
 -14   4  11      647.38      773.27    116.12 o 
 -12   4  11      718.29      863.43    107.63 o 
 -10   4  11     1129.12     1228.28     83.10 o 
  -8   4  11     6720.14     6328.45    164.00 o 
  -6   4  11     4107.98     4108.05    139.76 o 
  -4   4  11     7579.32     7762.85    197.48 o 
  -2   4  11     8291.05     7980.47    202.73 o 
   0   4  11    24936.46    23987.85    408.56 o 
   2   4  11     4781.42     4839.59    148.47 o 
   4   4  11    14308.94    14391.19    225.48 o 
   6   4  11     6403.52     6314.67    163.12 o 
   8   4  11     3899.72     4030.28    143.20 o 
  10   4  11      138.87      302.53     69.40 o 
  12   4  11      535.56      555.99     96.16 o 
  14   4  11      207.45      240.02     87.82 o 
  16   4  11       63.35      -37.02    135.80 o 
  18   4  11      748.48      624.19    219.21 o 
 -21   5  11      272.90      151.57    176.67 o 
 -19   5  11     1114.65     1165.33    223.95 o 
 -17   5  11     2063.50     1840.63    237.66 o 
 -15   5  11     7594.90     8001.85    351.65 o 
 -13   5  11     2475.76     2573.78    214.48 o 
 -11   5  11      561.13      863.15    137.46 o 
  -9   5  11     6998.92     7130.56    158.34 o 
  -7   5  11    42790.51    41847.30    780.35 o 
  -5   5  11      149.13      192.81     57.99 o 
  -3   5  11    25568.19    23527.36    421.88 o 
  -1   5  11    41135.66    41926.20    645.52 o 
   1   5  11      368.01      427.41     58.20 o 
   3   5  11    10445.78    10010.61    252.93 o 
   5   5  11    14958.00    15535.46    310.33 o 
   7   5  11     1525.66     1603.87    102.15 o 
   9   5  11     5335.21     5217.00    184.09 o 
  11   5  11     4329.40     3775.04    423.22 o 
  13   5  11      270.71      343.36     95.11 o 
  15   5  11      729.13      327.56    199.25 o 
  17   5  11      916.85     1182.59    251.44 o 
  19   5  11      273.75      137.79    203.47 o 
 -20   6  11       29.44      -63.15    159.92 o 
 -18   6  11       44.07       30.63    145.75 o 
 -16   6  11      250.50      264.74    221.25 o 
 -14   6  11       72.06      276.04    121.19 o 
 -12   6  11      697.82      952.95    315.04 o 
 -10   6  11      524.53      516.81    110.67 o 
  -8   6  11        2.01       60.24     55.71 o 
  -6   6  11      211.79      277.48     69.96 o 
  -4   6  11     3868.36     3873.06    159.58 o 
  -2   6  11      513.71      441.40     78.37 o 
   0   6  11       66.09      127.48     60.32 o 
   2   6  11      196.67      222.58     50.31 o 
   4   6  11     3120.18     3466.00    142.36 o 
   6   6  11      127.39      176.06     64.30 o 
   8   6  11      711.71      746.39     94.54 o 
  10   6  11     1427.28     1406.39    144.67 o 
  12   6  11       62.83       35.99     81.61 o 
  14   6  11      178.80      277.39     97.04 o 
  16   6  11      242.06      209.09    181.84 o 
  18   6  11       46.69      235.54    227.49 o 
 -21   7  11       86.91       40.85    244.32 o 
 -19   7  11        1.44      -56.66    226.92 o 
 -17   7  11      275.72      474.78    173.97 o 
 -15   7  11       30.81      224.49    126.14 o 
 -13   7  11     2777.83     2503.35    232.00 o 
 -11   7  11     1213.91     1080.75    128.82 o 
  -9   7  11     4935.81     5043.69    198.85 o 
  -7   7  11     6327.23     6682.93    227.26 o 
  -5   7  11       39.72        9.37     59.86 o 
  -3   7  11      204.88      171.73     69.79 o 
  -1   7  11     2715.46     2513.42    150.56 o 
   1   7  11     2024.84     2150.36    125.15 o 
   3   7  11     1718.93     1745.18    118.36 o 
   5   7  11     8872.82     7919.72    269.37 o 
   7   7  11       23.48       97.79     65.19 o 
   9   7  11      799.06      883.91    110.98 o 
  11   7  11      713.53      851.84    105.52 o 
  13   7  11       76.66       46.96    141.06 o 
  15   7  11       44.97      144.92    121.59 o 
  17   7  11      271.53     -144.47    258.31 o 
 -20   8  11       38.95       25.01    179.52 o 
 -18   8  11      339.14      622.14    202.42 o 
 -16   8  11       88.84      252.23    155.97 o 
 -14   8  11     1017.77      898.81    181.48 o 
 -12   8  11      567.12      696.56    167.92 o 
 -10   8  11        1.53       81.99    147.12 o 
  -8   8  11     3680.42     3866.81    167.02 o 
  -6   8  11     1768.48     1936.84    151.82 o 
  -4   8  11      994.23     1114.95    162.96 o 
  -2   8  11     5296.33     5607.50    221.84 o 
   0   8  11     1030.06     1454.52    137.36 o 
   2   8  11      230.13       81.57     66.65 o 
   4   8  11     1143.43     1036.45    132.49 o 
   6   8  11      145.92      104.08     99.15 o 
   8   8  11       37.98      237.18     89.00 o 
  10   8  11      360.58      559.52    198.74 o 
  12   8  11     1515.64     1638.47    184.41 o 
  14   8  11       15.16      -16.37    112.01 o 
 -19   9  11      152.45      128.83    182.76 o 
 -17   9  11       63.40       87.00    166.81 o 
 -15   9  11      129.21      369.12    237.13 o 
 -13   9  11      249.21      180.79    145.07 o 
 -11   9  11       51.54      -22.34    168.68 o 
  -9   9  11     1663.73     1550.45    152.99 o 
  -7   9  11     4837.32     4343.07    467.68 o 
  -5   9  11      112.01       77.98     82.93 o 
  -3   9  11      460.10      489.30    107.98 o 
  -1   9  11       45.74       85.84     87.52 o 
   1   9  11      427.11      441.20     92.80 o 
   3   9  11     2833.76     2491.02    188.53 o 
   5   9  11      764.10      766.61    126.70 o 
   7   9  11     1515.29     1450.59    164.41 o 
   9   9  11      746.31      510.27    124.75 o 
  11   9  11       59.07       59.41     95.96 o 
  13   9  11       28.11      -73.08    116.97 o 
  15   9  11       32.35       86.99    209.14 o 
 -18  10  11      109.64     -163.38    216.33 o 
 -16  10  11        1.83      146.93    157.26 o 
 -14  10  11      449.76       62.02    212.93 o 
 -12  10  11      741.11      692.81    425.66 o 
 -10  10  11      363.62      139.74    128.73 o 
  -8  10  11     2356.18     2719.52    195.92 o 
  -6  10  11     1382.60     1512.40    213.94 o 
  -4  10  11        2.92       51.15     85.31 o 
  -2  10  11      639.75      904.44    199.81 o 
   0  10  11      136.04       71.18     89.75 o 
   2  10  11      136.60      160.75     98.98 o 
   4  10  11     2828.18     2640.80    376.50 o 
   6  10  11      960.32     1025.48    146.25 o 
   8  10  11        0.17      120.54    150.59 o 
  10  10  11      245.71      180.53    129.73 o 
  12  10  11       35.92        8.62    111.76 o 
  14  10  11        2.75       62.88    167.68 o 
 -15  11  11     1351.33     1221.96    355.51 o 
 -13  11  11     1190.81     1499.18    357.78 o 
 -11  11  11       85.39      -11.72    188.34 o 
  -9  11  11      939.27      965.58    149.94 o 
  -7  11  11     4246.27     4069.97    247.05 o 
  -5  11  11       53.59       78.46    101.21 o 
  -3  11  11     4106.05     3875.53    259.29 o 
  -1  11  11     6318.66     6354.51    300.14 o 
   1  11  11     1882.60     2183.86    166.66 o 
   3  11  11      203.16      352.74    114.26 o 
   5  11  11     1722.10     1951.96    492.44 o 
   7  11  11      718.03     1076.22    162.11 o 
   9  11  11      710.76      495.78    140.92 o 
  11  11  11     3028.33     3186.24    482.42 o 
  13  11  11      130.00      302.76    136.06 o 
 -12  12  11       23.24     -184.18    184.18 o 
 -10  12  11        3.97       33.79    144.32 o 
  -8  12  11     1586.57     1267.19    172.04 o 
  -6  12  11      226.83      182.21    104.38 o 
  -4  12  11      156.88       40.23    176.56 o 
  -2  12  11      229.77      416.84    135.92 o 
   0  12  11       44.65      111.64    182.46 o 
   2  12  11       26.15       72.98    109.86 o 
   4  12  11      415.52      416.29    139.57 o 
   6  12  11      762.67      554.21    138.99 o 
   8  12  11        7.38      170.47    111.39 o 
  10  12  11      325.96      115.57    165.68 o 
  -9  13  11       30.90      -30.24    152.16 o 
  -7  13  11        8.64      103.12    121.12 o 
  -5  13  11      190.46      156.42    125.82 o 
  -3  13  11       44.62       23.45    120.31 o 
  -1  13  11        9.78     -107.20    107.20 o 
   1  13  11      139.46      190.86    150.03 o 
   3  13  11       59.64      133.94    115.02 o 
   5  13  11      301.52      121.93    131.88 o 
   7  13  11      140.87      139.67    109.26 o 
  -8  14  11     1182.62     1694.81    420.94 o 
  -6  14  11      615.96      418.89    165.41 o 
  -4  14  11      146.97      -13.02    128.69 o 
  -2  14  11      860.86     1055.65    360.60 o 
   0  14  11     1528.84     1427.94    277.22 o 
   2  14  11        0.45       67.49    128.45 o 
 -22   0  12      877.66     1391.01    356.64 o 
 -20   0  12     1417.19     1163.72    288.57 o 
 -18   0  12     3153.41     2972.26    509.24 o 
 -16   0  12     2244.88     1910.97    294.24 o 
 -14   0  12     2192.95     2606.17    284.78 o 
 -12   0  12     9953.21    10784.33    497.33 o 
 -10   0  12      285.69      257.93    115.73 o 
  -8   0  12    16515.39    15316.67    546.50 o 
  -6   0  12   223099.70   224266.98   3267.45 o 
  -4   0  12    15362.47    15333.23    327.72 o 
  -2   0  12    18624.59    19734.45    399.37 o 
   0   0  12    96068.45   102922.59   1579.46 o 
   2   0  12     3461.23     4220.09    173.97 o 
   4   0  12    28320.13    30939.59    916.85 o 
   6   0  12      517.72      634.69    197.80 o 
   8   0  12     3042.03     3175.53    208.79 o 
  10   0  12    17764.81    16585.47   1069.36 o 
  12   0  12     4262.76     4471.87    384.25 o 
  14   0  12      499.05      588.81    153.37 o 
  16   0  12     2483.88     2058.86    243.17 o 
  18   0  12      858.25      722.36    305.58 o 
 -23   1  12       18.20       63.86    148.39 o 
 -21   1  12        4.29       21.15    144.07 o 
 -19   1  12       29.33       88.63    106.73 o 
 -17   1  12        1.06      -22.74     74.41 o 
 -15   1  12     1288.00     1406.24    145.36 o 
 -13   1  12     6714.99     6791.10    298.21 o 
 -11   1  12     6128.50     6157.90    363.83 o 
  -9   1  12      138.66       23.84     58.70 o 
  -7   1  12    40276.38    37797.59    456.64 o 
  -5   1  12    11325.42    12864.73    305.42 o 
  -3   1  12      381.67      466.71     45.61 o 
  -1   1  12     5434.42     5462.08    126.43 o 
   1   1  12     2145.26     2029.30    109.26 o 
   3   1  12    16887.06    18427.67    258.65 o 
   5   1  12     9742.47     9989.17    275.67 o 
   7   1  12     4986.23     4674.90    164.99 o 
   9   1  12     1332.40     1346.02    116.09 o 
  11   1  12     4002.28     3719.96    200.61 o 
  13   1  12      641.66      716.75    106.76 o 
  15   1  12      129.09      184.31     86.85 o 
  17   1  12      653.14      512.57    185.86 o 
  19   1  12      406.14      264.11    189.65 o 
 -22   2  12        0.20     -144.50    144.50 o 
 -20   2  12       21.08      246.67    125.72 o 
 -18   2  12       45.76       28.41     85.47 o 
 -16   2  12       31.39      -41.06     71.74 o 
 -14   2  12     3836.13     3788.59    196.79 o 
 -12   2  12     1655.95     1559.34    156.68 o 
 -10   2  12     1009.56     1098.25    130.08 o 
  -8   2  12     1574.11     1618.56    105.74 o 
  -6   2  12     1082.82      993.18     59.44 o 
  -4   2  12     8006.13     8132.44    169.61 o 
  -2   2  12     2159.97     2114.12     96.29 o 
   0   2  12     5361.53     5218.44    147.02 o 
   2   2  12     6859.56     7489.96    157.60 o 
   4   2  12    16774.38    17205.79    247.22 o 
   6   2  12     2127.16     2096.43    179.02 o 
   8   2  12      242.79      183.56     54.22 o 
  10   2  12     2303.25     2406.96    145.12 o 
  12   2  12     2361.38     2370.75    156.76 o 
  14   2  12      772.86     1092.25    178.40 o 
  16   2  12       37.04      122.73    141.07 o 
  18   2  12      222.09      420.79    205.03 o 
 -23   3  12       67.80       33.66    299.16 o 
 -21   3  12      246.22      232.45    158.31 o 
 -19   3  12      706.54      960.94    155.98 o 
 -17   3  12     1551.83     1718.19    152.51 o 
 -15   3  12     1045.92      892.86    130.40 o 
 -13   3  12      624.24      720.78    105.31 o 
 -11   3  12        7.30      212.68    101.55 o 
  -9   3  12       18.55       66.90     35.54 o 
  -7   3  12    26498.96    26030.86    367.90 o 
  -5   3  12       65.40       61.56     37.04 o 
  -3   3  12     7375.29     7286.73    271.61 o 
  -1   3  12     7271.75     7256.52    185.34 o 
   1   3  12      173.71      101.50     57.29 o 
   3   3  12      292.50      531.94     67.14 o 
   5   3  12      395.56      174.25     59.24 o 
   7   3  12     1439.20     1327.57     98.98 o 
   9   3  12     1773.74     1846.52    107.49 o 
  11   3  12     3460.05     3779.25    184.83 o 
  13   3  12       54.00        3.88     92.66 o 
  15   3  12      612.47      642.90    171.46 o 
  17   3  12       33.78     -163.57    200.82 o 
  19   3  12       54.21       28.54    180.95 o 
 -22   4  12      107.56      271.17    211.03 o 
 -20   4  12      210.31      235.84    159.57 o 
 -18   4  12      419.23      398.46    137.51 o 
 -16   4  12     3983.61     3795.82    213.09 o 
 -14   4  12    12924.85    12921.14    349.00 o 
 -12   4  12      625.00      600.93    128.45 o 
 -10   4  12      267.72      397.96     73.74 o 
  -8   4  12      333.14      412.86     66.69 o 
  -6   4  12     1285.61     1163.77     85.89 o 
  -4   4  12      916.00      938.88     80.49 o 
  -2   4  12     6162.85     5966.74    176.00 o 
   0   4  12    51665.48    51886.03    901.39 o 
   2   4  12     1113.10     1382.02     80.74 o 
   4   4  12      948.53      822.06     78.81 o 
   6   4  12      205.71      244.37     60.03 o 
   8   4  12     1879.63     2120.56    112.96 o 
  10   4  12     3076.08     3033.05    164.53 o 
  12   4  12      526.15      727.34    119.09 o 
  14   4  12       13.33       -6.64     74.47 o 
  16   4  12       97.75     -140.33    140.33 o 
  18   4  12      280.48      281.88    187.76 o 
 -21   5  12      128.82       95.69    165.37 o 
 -19   5  12       25.96       23.42    146.55 o 
 -17   5  12      148.66      -50.34    120.39 o 
 -15   5  12       57.05      175.60    122.08 o 
 -13   5  12     2042.50     2084.54    202.62 o 
 -11   5  12      317.93      312.86    113.13 o 
  -9   5  12        1.68      -39.43     39.43 o 
  -7   5  12      583.90      885.77     90.18 o 
  -5   5  12      421.13      431.94     71.79 o 
  -3   5  12      904.01      754.48     84.74 o 
  -1   5  12    10681.58    10348.44    253.97 o 
   1   5  12     5500.66     5632.46    238.62 o 
   3   5  12     4223.83     4171.57    133.95 o 
   5   5  12     3852.94     3731.55    219.23 o 
   7   5  12      393.36      351.73     68.11 o 
   9   5  12      784.37      784.93    120.93 o 
  11   5  12       29.01       84.31    104.26 o 
  13   5  12       47.71       52.31     83.47 o 
  15   5  12       23.30       66.80     88.86 o 
  17   5  12       24.21      -71.00    167.39 o 
  19   5  12      158.64      538.93    315.80 o 
 -20   6  12       69.70      -68.01    150.80 o 
 -18   6  12     2543.28     2531.56    484.28 o 
 -16   6  12       52.69       95.99    225.97 o 
 -14   6  12     8055.00     8054.87    361.03 o 
 -12   6  12     1128.88     1314.08    182.22 o 
 -10   6  12      322.31      531.77     94.52 o 
  -8   6  12     3815.56     3872.64    382.00 o 
  -6   6  12     3129.39     2636.99    142.21 o 
  -4   6  12     1902.57     2160.05    131.66 o 
  -2   6  12     6307.39     5550.71    192.24 o 
   0   6  12     7301.60     6352.67    206.26 o 
   2   6  12        0.99        9.86     60.96 o 
   4   6  12    17078.50    16925.52    324.96 o 
   6   6  12    14130.54    13893.84    301.87 o 
   8   6  12     2156.58     1907.83    133.16 o 
  10   6  12      800.66      883.03    102.35 o 
  12   6  12      172.58      119.59     89.94 o 
  14   6  12        2.50      -46.31     83.90 o 
  16   6  12        1.39       23.55    178.37 o 
  18   6  12      307.49      239.74    317.88 o 
 -21   7  12       42.53      121.78    270.41 o 
 -19   7  12     1059.86     1310.52    238.87 o 
 -17   7  12     2097.66     1880.72    249.97 o 
 -15   7  12     2494.52     2631.17    248.28 o 
 -13   7  12      842.94      904.29    177.45 o 
 -11   7  12      215.37      291.99    128.34 o 
  -9   7  12        4.27      -43.31     57.69 o 
  -7   7  12     1579.44     1431.55    126.57 o 
  -5   7  12      173.89      268.22    117.29 o 
  -3   7  12     1588.47     1755.42    133.88 o 
  -1   7  12     7574.57     8233.79    317.34 o 
   1   7  12     7174.03     7282.01    370.52 o 
   3   7  12     3445.07     3453.67    152.11 o 
   5   7  12     3650.68     3721.14    214.67 o 
   7   7  12     4736.68     4646.75    188.75 o 
   9   7  12     2272.95     2068.81    151.76 o 
  11   7  12      401.09      266.46     89.79 o 
  13   7  12       24.62      -18.02     87.50 o 
  15   7  12       29.27      200.03    106.99 o 
  17   7  12      138.97      -31.39    279.49 o 
 -20   8  12        6.12       45.01    270.79 o 
 -18   8  12        9.74     -121.41    141.85 o 
 -16   8  12       50.01      594.15    276.84 o 
 -14   8  12      116.61      255.05    138.71 o 
 -12   8  12        1.10       45.22    119.07 o 
 -10   8  12       74.62      -43.24     91.71 o 
  -8   8  12      142.11      116.34     77.99 o 
  -6   8  12      207.34      339.30     92.63 o 
  -4   8  12       92.45       37.38     70.43 o 
  -2   8  12      149.84      236.55     80.80 o 
   0   8  12       28.47       51.58     71.22 o 
   2   8  12      453.54      310.65     79.93 o 
   4   8  12       69.95      131.16    104.40 o 
   6   8  12       59.77       61.51     80.61 o 
   8   8  12      762.42      696.33    123.71 o 
  10   8  12       58.63      -40.92     86.18 o 
  12   8  12       37.30      138.03    120.35 o 
  14   8  12      417.16      428.18    156.92 o 
 -19   9  12      867.63      868.72    307.48 o 
 -17   9  12     1053.87      375.51    183.41 o 
 -15   9  12      295.52      425.85    267.01 o 
 -13   9  12     4805.32     5339.56    364.39 o 
 -11   9  12       75.72      -38.95    174.73 o 
  -9   9  12       28.62       77.37     87.83 o 
  -7   9  12     5673.57     5509.74    478.75 o 
  -5   9  12      670.49      748.39    123.54 o 
  -3   9  12     5043.38     4739.40    224.20 o 
  -1   9  12    11905.91    10931.05    370.03 o 
   1   9  12     4090.25     4020.29    185.07 o 
   3   9  12     4545.88     4205.93    231.21 o 
   5   9  12     8149.94     8402.66    310.49 o 
   7   9  12     3547.15     3365.31    222.57 o 
   9   9  12      165.25      179.24     90.94 o 
  11   9  12      641.86      471.46    131.43 o 
  13   9  12       42.58       67.70    127.14 o 
  15   9  12       31.22       -6.81    199.69 o 
 -18  10  12      960.77     1379.67    364.21 o 
 -16  10  12        1.68       90.64    162.34 o 
 -14  10  12     2288.28     2335.38    403.92 o 
 -12  10  12       27.35       94.45    138.74 o 
 -10  10  12       53.08      173.62    130.52 o 
  -8  10  12     1036.55      843.53    140.63 o 
  -6  10  12      699.72      730.87    128.44 o 
  -4  10  12      316.65      115.67     93.65 o 
  -2  10  12     1486.41     1449.67    161.33 o 
   0  10  12     7689.95     7817.87    359.75 o 
   2  10  12      112.84      329.59    116.82 o 
   4  10  12     4168.52     4648.93    259.38 o 
   6  10  12     3886.59     4278.92    253.46 o 
   8  10  12       51.90      121.09    105.01 o 
  10  10  12      244.17      270.79    134.87 o 
  12  10  12      254.75      235.53    146.17 o 
  14  10  12      318.17      462.57    183.77 o 
 -15  11  12       83.50        3.40    232.97 o 
 -13  11  12       73.08      158.02    237.51 o 
 -11  11  12        5.53     -173.59    173.59 o 
  -9  11  12      147.81       93.09    123.03 o 
  -7  11  12      229.36      255.10    100.28 o 
  -5  11  12       31.26      -68.03     95.75 o 
  -3  11  12       27.75      -91.42     91.42 o 
  -1  11  12      171.10      392.38    115.66 o 
   1  11  12       28.28      130.09    125.62 o 
   3  11  12       63.53      117.74    116.93 o 
   5  11  12        6.57      -31.63     95.59 o 
   7  11  12      337.07      289.73    184.17 o 
   9  11  12      106.81      213.82    116.64 o 
  11  11  12       58.89       17.35    154.49 o 
  13  11  12       40.95        3.12    160.55 o 
 -12  12  12      456.38      696.26    281.76 o 
 -10  12  12        1.49      114.09    251.50 o 
  -8  12  12      363.85      246.47    116.45 o 
  -6  12  12      830.83     1016.83    135.18 o 
  -4  12  12        0.60      -25.70    103.71 o 
  -2  12  12     1578.55     1425.79    216.88 o 
   0  12  12     1557.64     1345.60    176.83 o 
   2  12  12       11.04      -24.15    106.43 o 
   4  12  12      874.70      995.61    163.23 o 
   6  12  12      734.07     1197.13    176.66 o 
   8  12  12       28.41      -89.54    122.26 o 
  10  12  12        2.26       46.53    102.25 o 
  -9  13  12      104.29       77.52    162.52 o 
  -7  13  12      626.13      751.25    157.70 o 
  -5  13  12       10.74       62.87     94.42 o 
  -3  13  12      104.96      -83.85    104.14 o 
  -1  13  12      701.70      545.35    164.38 o 
   1  13  12      432.97      464.94    259.44 o 
   3  13  12       52.71      -54.33    114.21 o 
   5  13  12      386.63      431.39    135.12 o 
   7  13  12      398.76      377.80    131.76 o 
  -8  14  12       86.11      -67.25    150.30 o 
  -6  14  12       84.51      202.64    142.42 o 
  -4  14  12      131.29      219.26    127.68 o 
  -2  14  12       11.70     -111.88    111.88 o 
   0  14  12        7.35      155.34    191.37 o 
   2  14  12        2.06     -121.40    209.90 o 
 -23   1  13       68.41      410.28    178.18 o 
 -21   1  13      328.02      632.43    214.63 o 
 -19   1  13     1384.64     1241.49    142.91 o 
 -17   1  13      578.29      555.25    101.57 o 
 -15   1  13        1.91      -25.54     74.04 o 
 -13   1  13     9293.60     9646.91    350.96 o 
 -11   1  13     1616.56     1520.48    148.95 o 
  -9   1  13      438.17      237.41     75.05 o 
  -7   1  13     9456.70     9804.18    167.01 o 
  -5   1  13      351.25      442.72     46.00 o 
  -3   1  13     2089.35     2454.73    131.66 o 
  -1   1  13    21405.70    19427.33    287.12 o 
   1   1  13    43402.40    43047.20    600.33 o 
   3   1  13    21437.81    21748.99    324.79 o 
   5   1  13    14283.49    14210.97    247.28 o 
   7   1  13     4586.19     5182.67    178.23 o 
   9   1  13       13.42       56.17     60.78 o 
  11   1  13     2840.46     2698.99    159.15 o 
  13   1  13     1954.50     2049.02    156.27 o 
  15   1  13      773.91      611.18    189.69 o 
  17   1  13       48.56      -69.09    163.66 o 
  19   1  13      783.41     1527.28    272.21 o 
 -22   2  13       26.01      -31.14    154.94 o 
 -20   2  13      182.68      222.66    122.58 o 
 -18   2  13     2207.37     2462.74    171.62 o 
 -16   2  13     4373.72     4322.45    228.11 o 
 -14   2  13    13277.83    13231.32    349.12 o 
 -12   2  13      120.43      263.26     90.88 o 
 -10   2  13     1334.96     1495.10    148.85 o 
  -8   2  13      190.49      352.37     40.45 o 
  -6   2  13    28937.20    30012.42    398.87 o 
  -4   2  13       44.94       13.03     31.71 o 
  -2   2  13    18082.80    18430.70    284.21 o 
   0   2  13   110980.00   109307.73   1387.16 o 
   2   2  13      591.65      500.28     82.57 o 
   4   2  13     5671.58     5842.22    128.81 o 
   6   2  13    17616.85    17968.61    342.43 o 
   8   2  13     2766.97     2977.03    150.15 o 
  10   2  13     6800.99     7022.93    226.84 o 
  12   2  13      264.63       72.28     67.57 o 
  14   2  13      448.07      538.59    114.11 o 
  16   2  13      247.13      118.40    153.93 o 
  18   2  13     1116.14     1805.65    302.22 o 
 -21   3  13        1.50       70.64    124.46 o 
 -19   3  13      426.42      685.65    140.43 o 
 -17   3  13       11.48        7.81     73.47 o 
 -15   3  13     2875.57     3201.54    192.12 o 
 -13   3  13      220.16      365.10     92.65 o 
 -11   3  13      171.39       91.13    107.03 o 
  -9   3  13      107.03       83.07     37.48 o 
  -7   3  13      230.30      221.32     45.58 o 
  -5   3  13     1716.58     1753.01    146.73 o 
  -3   3  13        2.02      -57.92     57.92 o 
  -1   3  13       18.19       55.71     39.89 o 
   1   3  13      255.95      189.95     55.91 o 
   3   3  13      670.84      752.65     63.70 o 
   5   3  13     5776.22     6050.41    244.83 o 
   7   3  13       88.14       41.80     51.87 o 
   9   3  13     1129.05     1194.40    116.67 o 
  11   3  13      275.32      294.93     83.89 o 
  13   3  13      456.18      242.86    115.84 o 
  15   3  13       50.61        9.97     75.40 o 
  17   3  13      104.79     -148.72    148.72 o 
  19   3  13        1.70     -110.06    225.78 o 
 -22   4  13        3.12      -26.47    155.06 o 
 -20   4  13      212.04      -46.36    135.63 o 
 -18   4  13      414.31      315.99    154.31 o 
 -16   4  13     2241.69     2238.03    233.52 o 
 -14   4  13     5230.40     5651.35    233.38 o 
 -12   4  13     2930.42     3007.37    170.58 o 
 -10   4  13        1.36       34.69     78.23 o 
  -8   4  13    10272.67    10008.71    208.38 o 
  -6   4  13     2716.98     2315.24    102.76 o 
  -4   4  13        4.07       36.11     44.28 o 
  -2   4  13     1262.52     1269.71     92.87 o 
   0   4  13    11594.18    12102.25    268.19 o 
   2   4  13     8422.97     8622.51    200.94 o 
   4   4  13     4901.15     4872.18    276.82 o 
   6   4  13     5023.52     4885.02    150.81 o 
   8   4  13     1079.57     1113.32     95.40 o 
  10   4  13      765.62      951.59    113.06 o 
  12   4  13     1677.07     1705.04    146.29 o 
  14   4  13       53.71       -7.79     80.95 o 
  16   4  13        0.39     -118.82    118.82 o 
  18   4  13      634.10      655.35    239.37 o 
 -21   5  13      270.77      128.77    176.74 o 
 -19   5  13     2133.93     2127.01    268.93 o 
 -17   5  13     3479.79     3345.77    267.56 o 
 -15   5  13        2.23      124.39    248.10 o 
 -13   5  13    16397.42    15454.21    644.07 o 
 -11   5  13     1739.68     1611.37    182.11 o 
  -9   5  13       14.61       -3.17     77.84 o 
  -7   5  13    22380.17    22662.99    418.79 o 
  -5   5  13     6374.80     6874.68    203.26 o 
  -3   5  13     1028.98      984.58     92.25 o 
  -1   5  13    45079.95    42773.25    661.24 o 
   1   5  13    19930.35    19433.86    376.83 o 
   3   5  13     1900.37     1755.36    119.77 o 
   5   5  13    11747.36    10914.28    287.61 o 
   7   5  13    12434.48    12336.91    282.43 o 
   9   5  13      220.60       23.72     97.51 o 
  11   5  13     7764.82     7571.52    253.73 o 
  13   5  13     2685.52     2551.10    263.49 o 
  15   5  13       57.33      -82.37     83.61 o 
  17   5  13      378.43      162.02    200.64 o 
 -22   6  13       29.13      194.77    276.09 o 
 -20   6  13        0.48       38.87    165.43 o 
 -18   6  13       24.87      -61.72    283.46 o 
 -16   6  13       15.65      110.17    125.19 o 
 -14   6  13     1699.79     1559.86    197.76 o 
 -12   6  13        9.07      105.01    113.24 o 
 -10   6  13       38.39       14.42     65.25 o 
  -8   6  13      729.99      950.92     99.82 o 
  -6   6  13     4941.60     4952.08    303.07 o 
  -4   6  13       80.51       60.48     58.93 o 
  -2   6  13     1601.74     1740.25    122.93 o 
   0   6  13     1852.24     1946.21    162.95 o 
   2   6  13      820.02      830.41     80.04 o 
   4   6  13      229.51      226.24     68.12 o 
   6   6  13     2779.92     2986.72    151.27 o 
   8   6  13     2142.69     2557.94    150.90 o 
  10   6  13      665.35      707.26     96.74 o 
  12   6  13       98.18       68.95     82.44 o 
  14   6  13      189.46       12.69     92.04 o 
  16   6  13        0.43      -35.47    124.91 o 
  18   6  13      102.78       26.40    319.96 o 
 -21   7  13        2.40      -48.03    238.64 o 
 -19   7  13       64.26      235.30    176.27 o 
 -17   7  13     1004.96      954.95    302.56 o 
 -15   7  13      353.51      340.89    145.82 o 
 -13   7  13     3121.42     3293.25    262.84 o 
 -11   7  13      414.12      465.55    217.28 o 
  -9   7  13       21.73       14.16     64.00 o 
  -7   7  13     1866.02     2200.59    208.91 o 
  -5   7  13     1076.24      933.84    109.47 o 
  -3   7  13        2.23      -37.29     56.90 o 
  -1   7  13      903.67      742.43    168.38 o 
   1   7  13      287.15      406.53     89.01 o 
   3   7  13      492.36      571.96    104.46 o 
   5   7  13     2502.78     2535.05    208.50 o 
   7   7  13     4112.72     3830.02    216.29 o 
   9   7  13      599.54      495.35     97.62 o 
  11   7  13      152.96       90.68    110.20 o 
  13   7  13        2.48      136.54     93.57 o 
  15   7  13       26.19       10.43     97.50 o 
  17   7  13       80.68      277.98    273.06 o 
 -20   8  13      261.58      217.84    269.66 o 
 -18   8  13      970.69     1045.39    223.23 o 
 -16   8  13       92.22      -68.08    194.77 o 
 -14   8  13     1351.23     1736.77    234.23 o 
 -12   8  13      156.66       -0.78    218.60 o 
 -10   8  13        5.59      -88.95     88.95 o 
  -8   8  13      113.86      220.50     85.03 o 
  -6   8  13     5475.64     5246.96    266.75 o 
  -4   8  13      421.71      213.54     87.06 o 
  -2   8  13     1312.26     1371.00    167.86 o 
   0   8  13     2113.10     2211.80    161.18 o 
   2   8  13      156.45      146.38     72.77 o 
   4   8  13      502.01      493.80    115.59 o 
   6   8  13      423.31      444.27    113.78 o 
   8   8  13     1899.22     1781.92    171.50 o 
  10   8  13     1803.40     2005.92    186.41 o 
  12   8  13     2549.94     2182.44    252.80 o 
  14   8  13      173.07      371.21    164.52 o 
 -19   9  13       44.88      -52.19    225.41 o 
 -17   9  13       25.88      110.33    159.66 o 
 -15   9  13       74.70       70.34    214.44 o 
 -13   9  13     1625.56     1928.81    302.18 o 
 -11   9  13     1275.11     1486.05    215.14 o 
  -9   9  13        3.20      -14.87     75.71 o 
  -7   9  13     2038.23     2113.40    173.01 o 
  -5   9  13      358.08      222.28     90.23 o 
  -3   9  13        3.66     -101.82    101.82 o 
  -1   9  13      158.37      346.91     98.47 o 
   1   9  13      340.63      486.29    105.85 o 
   3   9  13       45.97      186.74     93.49 o 
   5   9  13     2787.22     2730.31    391.09 o 
   7   9  13     2224.59     2695.36    211.76 o 
   9   9  13      101.83      136.71     95.76 o 
  11   9  13      787.96      650.56    141.31 o 
  13   9  13       44.86       38.74    136.91 o 
  15   9  13        0.30       58.07    248.48 o 
 -18  10  13       50.90      594.15    296.51 o 
 -16  10  13       13.65      -23.07    236.00 o 
 -14  10  13      286.82      273.69    159.71 o 
 -12  10  13     1715.01     1751.28    245.54 o 
 -10  10  13       86.75      207.50    138.12 o 
  -8  10  13      467.26      375.24    105.57 o 
  -6  10  13      218.16      222.24    106.31 o 
  -4  10  13      182.68      100.40     91.83 o 
  -2  10  13      121.74      186.32    166.73 o 
   0  10  13      352.67      272.07    107.19 o 
   2  10  13      184.77       91.23     96.19 o 
   4  10  13     1730.36     1895.78    186.87 o 
   6  10  13     3506.97     3134.39    371.52 o 
   8  10  13       11.00      211.95    104.70 o 
  10  10  13        2.39      -16.85     98.73 o 
  12  10  13        5.40        3.60    120.36 o 
  14  10  13        5.71      449.38    174.20 o 
 -15  11  13       64.76       -7.94    258.31 o 
 -13  11  13     1906.23     1538.31    263.51 o 
 -11  11  13      147.04      320.71    233.35 o 
  -9  11  13       14.43      118.30    132.85 o 
  -7  11  13     4414.19     4630.37    427.33 o 
  -5  11  13     3713.58     3602.65    234.34 o 
  -3  11  13      774.68      612.10    268.54 o 
  -1  11  13     4222.55     4294.42    251.51 o 
   1  11  13     2415.15     2209.80    261.71 o 
   3  11  13      709.43      923.06    153.24 o 
   5  11  13      424.01      525.32    128.62 o 
   7  11  13     2355.77     2335.21    220.13 o 
   9  11  13      253.68      418.13    131.89 o 
  11  11  13     2924.09     3123.70    263.57 o 
 -12  12  13      296.66      422.83    248.48 o 
 -10  12  13       76.57       47.01    246.40 o 
  -8  12  13      254.92        2.75    108.37 o 
  -6  12  13      323.24      284.85    127.19 o 
  -4  12  13       41.52       33.45    131.61 o 
  -2  12  13      188.38       95.66    111.65 o 
   0  12  13      565.07      860.69    198.80 o 
   2  12  13      136.49      -35.44    116.30 o 
   4  12  13      841.73      661.44    216.80 o 
   6  12  13      395.21      331.86    126.92 o 
   8  12  13      320.35      325.87    145.09 o 
  10  12  13      105.13       62.76    146.73 o 
  -9  13  13       37.16       74.86    157.32 o 
  -7  13  13       24.61      -83.38    109.76 o 
  -5  13  13       26.48     -110.74    110.74 o 
  -3  13  13       25.18      -72.30    103.89 o 
  -1  13  13      101.87       76.17    145.06 o 
   1  13  13        1.74     -123.55    123.55 o 
   3  13  13        6.38     -117.62    117.62 o 
   5  13  13       48.58       88.82    110.39 o 
  -8  14  13      279.57      424.72    277.22 o 
  -6  14  13      776.92      844.05    174.39 o 
  -4  14  13      118.77      107.17    138.34 o 
  -2  14  13      539.84      284.07    167.54 o 
   0  14  13     1983.98     2337.74    485.42 o 
 -22   0  14      213.18      100.60    218.60 o 
 -20   0  14      320.82      230.48    136.27 o 
 -18   0  14     4001.98     3751.48    285.49 o 
 -16   0  14     3745.09     2964.70    329.41 o 
 -14   0  14    22233.49    23282.67    848.68 o 
 -12   0  14    16611.86    16018.61    649.37 o 
 -10   0  14     6477.58     6288.31    362.69 o 
  -8   0  14     5023.68     5420.58    147.33 o 
  -6   0  14    23895.12    23339.48    509.06 o 
  -4   0  14     5135.54     4515.82    166.72 o 
  -2   0  14    39572.81    36925.73    752.05 o 
   0   0  14    57617.24    61622.91   1019.52 o 
   2   0  14      264.63      220.20     61.22 o 
   4   0  14     1113.88     1032.02     79.78 o 
   6   0  14    16368.11    15813.13    450.74 o 
   8   0  14     9404.35     9047.82    352.73 o 
  10   0  14     4627.31     4352.89    271.55 o 
  12   0  14    31868.99    30898.89   1031.16 o 
  14   0  14     2547.67     2574.26    255.24 o 
  16   0  14       34.54     -110.81    110.81 o 
  18   0  14     1116.65      346.05    277.60 o 
 -23   1  14        1.17      165.99    154.11 o 
 -21   1  14       59.45       85.96    181.16 o 
 -19   1  14        1.92      -46.80     79.52 o 
 -17   1  14      466.20      609.91    122.79 o 
 -15   1  14     2773.39     2836.69    228.51 o 
 -13   1  14    10127.78     9867.59    508.68 o 
 -11   1  14     3718.46     4359.24    222.49 o 
  -9   1  14     2581.96     3320.03    190.76 o 
  -7   1  14       11.49        3.17     26.19 o 
  -5   1  14      667.33      655.26     54.89 o 
  -3   1  14      907.75      873.14     62.05 o 
  -1   1  14     3896.58     3188.51    167.40 o 
   1   1  14     8056.41     8810.81    175.50 o 
   3   1  14       11.96       21.49     36.69 o 
   5   1  14     8991.38     9772.24    278.56 o 
   7   1  14      407.16      511.71     82.73 o 
   9   1  14     5573.45     5571.87    300.11 o 
  11   1  14    10126.42    10003.82    283.69 o 
  13   1  14       96.48      133.57     80.60 o 
  15   1  14      105.53       18.01     81.58 o 
  17   1  14       34.67      146.47    181.69 o 
 -22   2  14       13.71        0.74    160.16 o 
 -20   2  14        4.21      -42.21    114.60 o 
 -18   2  14       77.74      -17.57     84.86 o 
 -16   2  14      595.31      765.34    125.98 o 
 -14   2  14     2266.50     2091.11    221.25 o 
 -12   2  14     9125.47     8945.44    336.50 o 
 -10   2  14        5.68       16.31     68.08 o 
  -8   2  14     3274.82     3539.21    100.57 o 
  -6   2  14    11940.01    11740.19    208.90 o 
  -4   2  14       16.15       -6.11     47.55 o 
  -2   2  14     9471.64    10129.79    197.03 o 
   0   2  14      518.10      610.21     67.12 o 
   2   2  14      313.71      447.15     55.58 o 
   4   2  14     9552.66     9579.70    191.08 o 
   6   2  14     1737.46     1440.73    112.35 o 
   8   2  14     1765.86     1848.68    142.65 o 
  10   2  14       74.82      -60.19     60.19 o 
  12   2  14        2.49        3.53     72.71 o 
  14   2  14      433.90      493.57    110.45 o 
  16   2  14        6.49      -79.22     84.05 o 
  18   2  14      293.05      361.45    203.73 o 
 -21   3  14      150.15      100.06    126.08 o 
 -19   3  14      287.60      166.25    127.07 o 
 -17   3  14     2690.87     2827.85    198.54 o 
 -15   3  14       86.81       81.79     83.36 o 
 -13   3  14     6260.38     5742.06    287.79 o 
 -11   3  14     1961.71     2190.24    434.93 o 
  -9   3  14     1680.15     1688.97     80.85 o 
  -7   3  14      582.91      740.30     62.80 o 
  -5   3  14    17467.32    15548.81    264.12 o 
  -3   3  14     1525.53     1422.51    106.32 o 
  -1   3  14     3917.94     3234.41    129.95 o 
   1   3  14     7425.08     7258.99    238.23 o 
   3   3  14     9498.06    10531.90    210.46 o 
   5   3  14     5734.61     5422.73    204.11 o 
   7   3  14      156.57      120.34     66.27 o 
   9   3  14     6390.75     6669.92    225.32 o 
  11   3  14     2628.42     2458.94    161.18 o 
  13   3  14     1271.79     1202.82    148.30 o 
  15   3  14      446.85      522.56    180.38 o 
  17   3  14       14.53     -154.93    154.93 o 
 -22   4  14        3.46      -86.61    149.77 o 
 -20   4  14       75.77       28.62    132.92 o 
 -18   4  14     2018.39     2473.48    204.90 o 
 -16   4  14       32.05       -8.00     85.76 o 
 -14   4  14     1200.06     1219.71    139.96 o 
 -12   4  14      240.81      196.20     83.09 o 
 -10   4  14      269.13      151.12    148.06 o 
  -8   4  14      787.38      963.28     97.28 o 
  -6   4  14    21391.32    21578.64    344.79 o 
  -4   4  14     1994.31     1817.62    107.79 o 
  -2   4  14     1178.54     1153.33     91.68 o 
   0   4  14       95.20      126.83     51.34 o 
   2   4  14     4812.19     4619.22    139.61 o 
   4   4  14     4513.79     4543.91    188.24 o 
   6   4  14    11201.22    11288.46    310.31 o 
   8   4  14     6152.70     6231.57    186.87 o 
  10   4  14     3311.64     2950.01    169.70 o 
  12   4  14      916.54      862.69    118.89 o 
  14   4  14      639.99      565.18    118.27 o 
  16   4  14      170.80       61.13    102.79 o 
  18   4  14      399.24      335.91    288.19 o 
 -21   5  14        5.39      142.62    169.63 o 
 -19   5  14      118.46      -96.05    127.27 o 
 -17   5  14      348.90      450.99    157.10 o 
 -15   5  14       52.29      204.16    128.73 o 
 -13   5  14      144.92      356.49    121.93 o 
 -11   5  14     1524.85     1497.99    242.43 o 
  -9   5  14        0.97       83.22     60.92 o 
  -7   5  14     1016.21     1003.48     93.93 o 
  -5   5  14      848.76      926.65     92.82 o 
  -3   5  14      246.11      274.95     65.23 o 
  -1   5  14      234.14      342.37     72.17 o 
   1   5  14      443.55      538.44     79.32 o 
   3   5  14     1531.86     1596.82    125.17 o 
   5   5  14      682.30      867.83    108.88 o 
   7   5  14       95.65      176.57     64.19 o 
   9   5  14       51.07       86.99     60.66 o 
  11   5  14       34.67      133.17     83.92 o 
  13   5  14       74.77      223.41    110.43 o 
  15   5  14     1110.80     1264.38    248.56 o 
  17   5  14      246.51      219.10    209.15 o 
 -22   6  14       38.33      -61.65    252.26 o 
 -20   6  14      305.96      587.21    199.90 o 
 -18   6  14     1675.32     1489.82    238.99 o 
 -16   6  14      275.72      413.64    151.47 o 
 -14   6  14     1174.83     1492.86    263.42 o 
 -12   6  14     4543.19     4257.44    277.98 o 
 -10   6  14      916.11      879.27    110.71 o 
  -8   6  14       46.85        6.06     53.53 o 
  -6   6  14     3408.48     2997.74    154.32 o 
  -4   6  14     4464.91     4356.99    179.13 o 
  -2   6  14     5961.94     5280.00    415.50 o 
   0   6  14    21915.39    21171.62    420.69 o 
   2   6  14     5275.23     5064.94    161.44 o 
   4   6  14     9066.05     9110.01    272.73 o 
   6   6  14     3661.11     3668.78    167.48 o 
   8   6  14     2249.72     2581.61    153.42 o 
  10   6  14       69.39       68.92     74.19 o 
  12   6  14       64.99      276.03    101.86 o 
  14   6  14      185.94       47.88     91.74 o 
  16   6  14      872.49      576.20    164.60 o 
 -21   7  14       82.49      131.99    263.23 o 
 -19   7  14      931.41      978.55    225.98 o 
 -17   7  14      641.32      774.17    301.42 o 
 -15   7  14      209.05      145.45    217.46 o 
 -13   7  14     3701.73     4586.02    332.25 o 
 -11   7  14       22.67      246.33    218.98 o 
  -9   7  14      390.73      269.94     80.76 o 
  -7   7  14      510.68      473.89     91.69 o 
  -5   7  14     3621.52     3635.86    178.73 o 
  -3   7  14      904.52      854.23    107.61 o 
  -1   7  14     7330.40     7564.83    247.96 o 
   1   7  14    16681.13    16144.46    470.38 o 
   3   7  14      715.76      735.71    137.44 o 
   5   7  14     3414.29     3266.06    197.16 o 
   7   7  14     1135.63     1287.21    187.96 o 
   9   7  14      576.81      595.52    103.97 o 
  11   7  14     1271.36     1426.55    184.61 o 
  13   7  14      200.94      334.61    115.46 o 
  15   7  14       73.41      113.25    107.02 o 
  17   7  14       27.11      -97.58    284.03 o 
 -20   8  14       22.78     -211.79    235.24 o 
 -18   8  14       73.81      144.69    163.88 o 
 -16   8  14        0.23      -37.82    197.42 o 
 -14   8  14        0.05      -51.62    166.41 o 
 -12   8  14      293.42      282.95    140.25 o 
 -10   8  14      511.29      327.43    100.85 o 
  -8   8  14      103.60      133.19     81.40 o 
  -6   8  14      465.88      262.92     88.88 o 
  -4   8  14       34.25       12.98    102.72 o 
  -2   8  14       62.97       50.10     77.52 o 
   0   8  14      303.85      441.75    101.13 o 
   2   8  14        0.13        0.91     93.69 o 
   4   8  14       76.48      105.37    112.91 o 
   6   8  14      147.15      268.43     96.57 o 
   8   8  14       97.15      155.12     93.38 o 
  10   8  14       70.76       95.71     98.67 o 
  12   8  14        5.67      145.26    126.66 o 
  14   8  14       61.20      301.03    157.59 o 
 -19   9  14      589.41      512.08    288.94 o 
 -17   9  14     1826.01     2251.42    419.80 o 
 -15   9  14      104.51      -25.91    203.66 o 
 -13   9  14     1886.27     2325.82    404.48 o 
 -11   9  14      788.85      932.20    181.98 o 
  -9   9  14      150.26       61.64     84.54 o 
  -7   9  14     1313.70     1388.52    150.05 o 
  -5   9  14     4696.27     4618.17    288.55 o 
  -3   9  14     1210.58     1543.21    251.16 o 
  -1   9  14     7121.93     6687.78    331.99 o 
   1   9  14     8547.59     8107.05    460.87 o 
   3   9  14      298.32      269.78    104.23 o 
   5   9  14     4381.28     4006.01    236.99 o 
   7   9  14     3727.31     3860.11    238.51 o 
   9   9  14      229.89      410.08    120.55 o 
  11   9  14       92.04      259.75    120.09 o 
  13   9  14      642.93      866.87    201.49 o 
  15   9  14      185.80      -24.72    129.53 o 
 -18  10  14      466.38     1127.41    341.89 o 
 -16  10  14      607.86      810.48    336.22 o 
 -14  10  14      726.54      799.85    208.08 o 
 -12  10  14     2206.13     2385.83    337.92 o 
 -10  10  14       57.83        0.22    185.88 o 
  -8  10  14      225.87      216.64    111.14 o 
  -6  10  14     1842.48     1762.93    210.05 o 
  -4  10  14      167.98      185.42     99.21 o 
  -2  10  14     1064.33      983.73    141.30 o 
   0  10  14     7480.33     7133.50    332.25 o 
   2  10  14     2239.57     2348.51    246.80 o 
   4  10  14     1735.58     1808.60    183.06 o 
   6  10  14     1531.31     2346.51    207.42 o 
   8  10  14     1541.19     1931.15    363.68 o 
  10  10  14       19.40        7.68    111.38 o 
  12  10  14      516.29      353.85    193.00 o 
 -13  11  14       17.82       98.52    175.55 o 
 -11  11  14      218.72      447.03    247.34 o 
  -9  11  14      183.19       62.51    197.04 o 
  -7  11  14       15.85       28.12    101.66 o 
  -5  11  14      253.34      197.43    158.32 o 
  -3  11  14       22.77       91.42    102.60 o 
  -1  11  14        6.31      -30.90    117.25 o 
   1  11  14      332.95      303.56    246.59 o 
   3  11  14       58.73      -91.88    103.48 o 
   5  11  14      108.97      242.26    113.59 o 
   7  11  14        5.04      236.76    119.74 o 
   9  11  14       92.14       26.33    106.14 o 
  11  11  14       49.27      169.65    121.99 o 
 -12  12  14      495.42      576.30    192.44 o 
 -10  12  14        0.77       29.12    210.28 o 
  -8  12  14       34.31        3.08    102.25 o 
  -6  12  14      580.89      484.39    141.14 o 
  -4  12  14      309.46      143.20    114.89 o 
  -2  12  14      233.78      204.59    122.42 o 
   0  12  14     1532.10     1676.52    238.76 o 
   2  12  14      160.10       19.85    134.83 o 
   4  12  14      142.63       45.63    120.77 o 
   6  12  14      342.37      288.01    128.68 o 
   8  12  14      437.19      245.78    123.22 o 
  10  12  14       64.43      248.10    285.16 o 
  -9  13  14       15.96       -3.55    150.27 o 
  -7  13  14      301.50      238.80    123.57 o 
  -5  13  14      204.21      191.25    159.09 o 
  -3  13  14       82.06       62.69    125.31 o 
  -1  13  14      295.17      104.07    142.58 o 
   1  13  14      544.35      703.65    201.46 o 
   3  13  14       26.07      285.47    162.06 o 
   5  13  14      235.29      240.28    228.43 o 
  -8  14  14        8.34     -205.74    231.08 o 
  -6  14  14       39.89      110.91    121.79 o 
  -4  14  14       79.85       26.93    132.50 o 
  -2  14  14        0.33      103.11    153.66 o 
 -23   1  15       50.06      169.67    157.56 o 
 -21   1  15        4.52      -84.00    108.54 o 
 -19   1  15      599.23      639.43    116.58 o 
 -17   1  15     3151.98     3361.42    213.76 o 
 -15   1  15     2116.67     1966.77    200.49 o 
 -13   1  15    12921.45    12787.89    724.63 o 
 -11   1  15       68.90       70.27     76.16 o 
  -9   1  15       41.98      110.10     70.50 o 
  -7   1  15      675.45      845.46     56.08 o 
  -5   1  15     9394.93     9195.62    231.67 o 
  -3   1  15     1857.87     2048.04     88.74 o 
  -1   1  15     8406.96     8554.05    330.48 o 
   1   1  15    41324.88    43216.18    619.39 o 
   3   1  15     5730.73     6322.36    135.58 o 
   5   1  15        6.03      -21.75     61.85 o 
   7   1  15       91.40      156.67    102.46 o 
   9   1  15     9564.84     9585.77    267.61 o 
  11   1  15     1030.17     1029.90    124.72 o 
  13   1  15     1519.65     1602.33    150.11 o 
  15   1  15      369.85      212.58    141.17 o 
  17   1  15        0.62      -64.14    166.01 o 
 -22   2  15      213.63      109.23    167.22 o 
 -20   2  15        1.77      -11.52    109.93 o 
 -18   2  15     1862.51     1795.66    160.66 o 
 -16   2  15      303.92      217.10    100.73 o 
 -14   2  15       46.26      -34.27     89.10 o 
 -12   2  15    13433.75    13776.27    439.28 o 
 -10   2  15     2265.50     2100.59    239.21 o 
  -8   2  15      164.62      226.76     67.20 o 
  -6   2  15      938.13      784.73     62.68 o 
  -4   2  15      234.19      384.84     53.09 o 
  -2   2  15     4403.42     4320.91    127.69 o 
   0   2  15     6253.52     6168.48    197.70 o 
   2   2  15    18926.62    18584.45    407.32 o 
   4   2  15    23057.78    22690.28    450.41 o 
   6   2  15     1224.55     1315.07    120.31 o 
   8   2  15     3109.55     3397.98    197.95 o 
  10   2  15     3623.55     3642.68    184.61 o 
  12   2  15      611.88      720.67    112.52 o 
  14   2  15     2929.91     3175.76    198.59 o 
  16   2  15        0.22      -23.56     86.59 o 
  18   2  15      623.09      348.97    307.10 o 
 -21   3  15      129.39      172.77    219.90 o 
 -19   3  15      105.69       20.13     88.17 o 
 -17   3  15       25.42      -39.87     94.82 o 
 -15   3  15     1302.99     1514.28    148.90 o 
 -13   3  15       74.28       63.05    111.95 o 
 -11   3  15       30.02       51.01     85.50 o 
  -9   3  15     1048.71      948.75     67.19 o 
  -7   3  15        0.28       -3.24     34.87 o 
  -5   3  15     5027.42     5633.89    249.30 o 
  -3   3  15     4158.86     3870.20    170.86 o 
  -1   3  15       71.03      204.51     77.98 o 
   1   3  15     8497.16     8996.01    223.56 o 
   3   3  15     2482.09     2323.26    102.15 o 
   5   3  15      393.45      482.22     92.38 o 
   7   3  15      801.57     1105.28    111.45 o 
   9   3  15       86.46      126.00     82.05 o 
  11   3  15      367.70      277.88     94.02 o 
  13   3  15        3.94       46.66     82.37 o 
  15   3  15       61.36      -73.29     73.29 o 
  17   3  15        5.88       71.63    172.57 o 
 -22   4  15       95.82       47.57    133.54 o 
 -20   4  15      154.75      127.17    177.19 o 
 -18   4  15     2280.37     2194.51    240.04 o 
 -16   4  15     1207.86     1167.64    189.44 o 
 -14   4  15      859.68      978.80    151.27 o 
 -12   4  15     5619.16     6589.82    308.31 o 
 -10   4  15       31.80       94.07    156.76 o 
  -8   4  15        1.79      -16.94     48.04 o 
  -6   4  15     3638.46     3643.68    155.25 o 
  -4   4  15     4910.29     5148.67    196.35 o 
  -2   4  15     1711.00     1722.27    126.95 o 
   0   4  15    12283.54    12382.88    528.23 o 
   2   4  15    13685.64    14189.77    303.30 o 
   4   4  15     6585.66     6896.90    296.15 o 
   6   4  15      163.71      285.05     81.12 o 
   8   4  15     4767.84     4372.66    193.88 o 
  10   4  15      428.10      353.85     97.63 o 
  12   4  15     1640.34     1567.69    198.16 o 
  14   4  15      856.30      884.47    133.28 o 
  16   4  15       30.28      -81.44     88.71 o 
  18   4  15      213.72      616.84    338.87 o 
 -21   5  15       40.05      -97.42    344.92 o 
 -19   5  15      757.93      724.09    192.55 o 
 -17   5  15     3616.40     3447.15    279.31 o 
 -15   5  15        1.99      114.32    113.52 o 
 -13   5  15     4422.61     4471.13    354.56 o 
 -11   5  15     4865.60     4377.13    328.47 o 
  -9   5  15     1833.31     1774.81    117.62 o 
  -7   5  15      909.78      794.20     80.20 o 
  -5   5  15    39820.14    40516.16    646.58 o 
  -3   5  15      457.65      530.53     78.48 o 
  -1   5  15     1121.63     1265.72    106.58 o 
   1   5  15    21874.57    22266.94    424.19 o 
   3   5  15        7.44      -70.58     70.58 o 
   5   5  15    11870.33    11604.63    320.73 o 
   7   5  15     5939.69     5808.44    239.22 o 
   9   5  15     9255.15     9260.23    280.19 o 
  11   5  15     8098.53     7704.69    300.02 o 
  13   5  15     1434.03     1505.74    157.95 o 
  15   5  15     1093.53      982.46    202.41 o 
  17   5  15       49.11      209.85    210.40 o 
 -22   6  15        1.75     -116.11    256.04 o 
 -20   6  15      244.45      150.08    166.89 o 
 -18   6  15        0.63      190.23    224.27 o 
 -16   6  15       80.67      246.66    139.22 o 
 -14   6  15      156.66       95.84    122.74 o 
 -12   6  15      443.65      465.07    180.59 o 
 -10   6  15     2679.61     2916.33    235.87 o 
  -8   6  15        3.38      -36.61     47.10 o 
  -6   6  15       69.14      -49.14     49.14 o 
  -4   6  15        0.80       40.12     98.78 o 
  -2   6  15      225.55      235.89     73.82 o 
   0   6  15      231.01      244.39     76.59 o 
   2   6  15      830.85      969.40    108.09 o 
   4   6  15      338.99      450.22    144.91 o 
   6   6  15     2949.59     2702.71    197.23 o 
   8   6  15        2.32      -54.42    101.70 o 
  10   6  15       16.48      -73.26     73.26 o 
  12   6  15      313.72      218.24     91.39 o 
  14   6  15        3.16      104.91     91.53 o 
  16   6  15        3.19      -89.92    104.51 o 
 -21   7  15        0.26     -218.98    218.98 o 
 -19   7  15      497.17      709.92    210.94 o 
 -17   7  15      159.17       55.22    210.28 o 
 -15   7  15       44.01      177.93    128.74 o 
 -13   7  15     1452.61     1462.87    203.79 o 
 -11   7  15     5212.93     5838.72    371.39 o 
  -9   7  15      582.23      576.41     86.24 o 
  -7   7  15     1967.47     1899.85    138.76 o 
  -5   7  15        5.82       32.02     65.75 o 
  -3   7  15       12.10       -1.17     66.44 o 
  -1   7  15      404.18      454.17    134.97 o 
   1   7  15     3854.04     3881.73    188.87 o 
   3   7  15      156.27      107.21    153.17 o 
   5   7  15     2603.53     2330.24    173.89 o 
   7   7  15     1247.93     1105.97    138.46 o 
   9   7  15      349.15      448.52    119.17 o 
  11   7  15       13.81      -36.36     89.07 o 
  13   7  15      959.04      990.94    164.24 o 
  15   7  15      318.96      426.88    120.49 o 
 -18   8  15      324.85      121.40    258.31 o 
 -16   8  15       66.87       71.60    139.91 o 
 -14   8  15        1.50       52.21    137.19 o 
 -12   8  15     1014.80     1530.10    225.41 o 
 -10   8  15       19.04       97.79    114.31 o 
  -8   8  15      163.74      203.01     88.87 o 
  -6   8  15     4175.09     4047.95    206.26 o 
  -4   8  15     5323.91     4938.77    216.16 o 
  -2   8  15        1.21      -65.28     65.48 o 
   0   8  15       42.57       29.85     78.46 o 
   2   8  15      186.63      369.93    122.67 o 
   4   8  15      447.74      390.28    123.09 o 
   6   8  15       14.30      164.29     82.20 o 
   8   8  15     3014.39     3440.24    227.14 o 
  10   8  15       79.79      106.40     95.17 o 
  12   8  15     4109.90     4198.62    328.09 o 
  14   8  15      290.33      539.74    173.88 o 
 -17   9  15      130.10        0.38    213.68 o 
 -15   9  15       42.52      144.94    152.87 o 
 -13   9  15     1996.22     2143.11    264.51 o 
 -11   9  15     1325.52     1436.72    219.18 o 
  -9   9  15      976.70     1219.37    145.85 o 
  -7   9  15      205.13      299.65     98.99 o 
  -5   9  15      235.65      311.26    103.57 o 
  -3   9  15       16.68      -64.16     78.96 o 
  -1   9  15        8.57       24.09     82.62 o 
   1   9  15     2107.57     2269.91    234.15 o 
   3   9  15      235.98      325.95    132.98 o 
   5   9  15      884.78      937.30    144.56 o 
   7   9  15     2302.54     1919.39    188.17 o 
   9   9  15      535.47      622.32    127.64 o 
  11   9  15      564.29      492.56    315.80 o 
  13   9  15      384.12      201.03    150.20 o 
 -16  10  15       38.03      -30.63    221.25 o 
 -14  10  15      239.45      232.69    171.14 o 
 -12  10  15     1431.58     1289.16    226.14 o 
 -10  10  15     1008.46      961.38    287.81 o 
  -8  10  15       85.91      -55.29     86.96 o 
  -6  10  15      545.74      469.40    152.36 o 
  -4  10  15      178.67      181.39     97.74 o 
  -2  10  15        4.46        9.65    123.42 o 
   0  10  15      871.63      665.66    160.57 o 
   2  10  15      287.71      242.99    134.94 o 
   4  10  15       14.29      -88.88     88.88 o 
   6  10  15      774.01      964.67    156.05 o 
   8  10  15      552.50      661.11    199.15 o 
  10  10  15       80.20       -7.27     98.25 o 
  12  10  15       38.99      157.41    143.07 o 
 -13  11  15      974.47     1161.80    247.68 o 
 -11  11  15     1999.86     1852.42    361.94 o 
  -9  11  15       37.11       35.44    137.74 o 
  -7  11  15     1968.04     1827.09    199.50 o 
  -5  11  15     5399.51     5252.80    474.26 o 
  -3  11  15      409.43      350.92    117.02 o 
  -1  11  15     1266.14     1334.37    173.90 o 
   1  11  15     2185.83     2145.68    264.31 o 
   3  11  15       44.27      -82.32    208.20 o 
   5  11  15     1693.53     1760.96    464.43 o 
   7  11  15     2155.08     1939.65    208.25 o 
   9  11  15      841.45      728.59    173.13 o 
  11  11  15     1456.84     1319.68    194.90 o 
 -12  12  15      729.09      834.27    270.60 o 
 -10  12  15      103.77      -51.44    211.03 o 
  -8  12  15       85.69      143.42    149.81 o 
  -6  12  15      409.80      430.19    138.89 o 
  -4  12  15      426.07      607.55    143.20 o 
  -2  12  15        2.27        5.57    123.84 o 
   0  12  15      619.06      745.14    190.71 o 
   2  12  15      576.74      708.22    312.58 o 
   4  12  15      255.24      293.50    151.62 o 
   6  12  15      223.26      440.03    244.51 o 
   8  12  15      623.21      552.42    173.50 o 
  -9  13  15        0.35       64.96    150.00 o 
  -7  13  15       71.20      213.64    130.48 o 
  -5  13  15      104.05       -5.22    120.67 o 
  -3  13  15       73.33      130.42    129.27 o 
  -1  13  15        7.97     -126.49    126.49 o 
   1  13  15        3.04       -1.12    129.57 o 
   3  13  15       22.05      -32.88    117.61 o 
  -6  14  15      414.06      508.83    149.55 o 
  -4  14  15      954.75     1053.87    196.15 o 
 -22   0  16     1015.48     1008.66    316.55 o 
 -20   0  16      185.18      263.70    148.54 o 
 -18   0  16     6442.17     6649.40    351.64 o 
 -16   0  16     9242.71     8798.79    519.64 o 
 -14   0  16     1217.62     1075.22    234.86 o 
 -12   0  16     8824.72     7313.23    436.44 o 
 -10   0  16    12459.91    11368.65    513.22 o 
  -8   0  16      389.52      302.11    171.70 o 
  -6   0  16    22497.26    21451.48    447.69 o 
  -4   0  16    88388.49    86933.14   1490.67 o 
  -2   0  16     5856.08     5582.71    201.45 o 
   0   0  16     8745.86     9517.36    272.51 o 
   2   0  16    22965.42    26400.85    704.58 o 
   4   0  16     3854.17     4377.32    232.58 o 
   6   0  16    15140.08    14940.16    458.31 o 
   8   0  16    10213.20     9683.84    379.21 o 
  10   0  16     2708.90     2987.14    245.64 o 
  12   0  16    22008.62    21402.85    642.68 o 
  14   0  16     5759.97     5055.48    774.74 o 
  16   0  16      197.49     -123.62    123.62 o 
  18   0  16      141.85       12.86    224.27 o 
 -23   1  16       76.08       25.55    151.07 o 
 -21   1  16      105.67      113.59    123.20 o 
 -19   1  16       12.43      103.05     87.77 o 
 -17   1  16      374.99      344.69    109.42 o 
 -15   1  16     1165.50     1046.69    172.47 o 
 -13   1  16        2.94      -53.32     81.34 o 
 -11   1  16     2550.46     2191.55    183.64 o 
  -9   1  16     6679.26     6194.34    257.81 o 
  -7   1  16      233.88      373.60     47.22 o 
  -5   1  16     5115.85     5731.54    142.44 o 
  -3   1  16      276.09      194.06     45.21 o 
  -1   1  16     3841.86     3708.71    182.22 o 
   1   1  16     2802.45     2808.67    104.77 o 
   3   1  16     3332.79     3652.37    113.86 o 
   5   1  16      954.26      938.12    176.21 o 
   7   1  16     4095.92     4074.88    216.28 o 
   9   1  16      990.80     1030.47    126.56 o 
  11   1  16       30.43      -68.37     68.37 o 
  13   1  16      268.14      324.53     99.15 o 
  15   1  16      504.21      543.47    118.41 o 
  17   1  16       10.51      -75.93    312.77 o 
 -22   2  16       19.20       34.39    154.68 o 
 -20   2  16        2.85      -87.30     87.30 o 
 -18   2  16       29.52      221.71    108.64 o 
 -16   2  16      495.67      504.52    117.81 o 
 -14   2  16     3021.77     2767.70    426.61 o 
 -12   2  16     1807.33     2270.56    201.67 o 
 -10   2  16     3003.58     3381.97    450.06 o 
  -8   2  16     1114.49     1077.89     66.82 o 
  -6   2  16     7202.09     7384.20    166.66 o 
  -4   2  16      204.62      366.16     80.86 o 
  -2   2  16        3.36       18.22     39.79 o 
   0   2  16     1750.71     1753.21     89.78 o 
   2   2  16       38.29       43.37     44.95 o 
   4   2  16     1507.50     1450.71    122.75 o 
   6   2  16     1651.31     1573.40    121.34 o 
   8   2  16      858.74     1048.30    116.95 o 
  10   2  16     3800.83     3696.17    189.04 o 
  12   2  16     2401.23     2786.83    182.49 o 
  14   2  16       41.98        6.17     87.23 o 
  16   2  16       28.19       48.97     98.02 o 
  18   2  16      201.18     -200.07    200.07 o 
 -21   3  16       69.40       33.84    149.50 o 
 -19   3  16      319.18      486.71    115.13 o 
 -17   3  16     1607.45     1456.77    193.07 o 
 -15   3  16      420.81      536.60    126.06 o 
 -13   3  16     5184.99     5733.31    292.58 o 
 -11   3  16      665.24      447.23    121.21 o 
  -9   3  16     5485.81     5879.95    263.66 o 
  -7   3  16     1355.03     1684.09     89.52 o 
  -5   3  16     1200.95     1213.44     88.98 o 
  -3   3  16     9671.75     9529.68    206.65 o 
  -1   3  16      897.59     1132.94    132.52 o 
   1   3  16     6598.67     6319.39    188.40 o 
   3   3  16       90.25       43.22     58.63 o 
   5   3  16        4.10      116.87     68.22 o 
   7   3  16     2365.84     2286.32    148.48 o 
   9   3  16     3818.14     3923.37    193.98 o 
  11   3  16      389.90      563.16    107.85 o 
  13   3  16     4097.96     4036.93    216.35 o 
  15   3  16      447.97      272.29    112.09 o 
  17   3  16      503.51      544.77    227.16 o 
 -22   4  16       64.24     -136.91    239.02 o 
 -20   4  16      168.76      294.83    163.07 o 
 -18   4  16      216.12      205.71    144.09 o 
 -16   4  16       21.92      150.46    128.16 o 
 -14   4  16      197.13      154.04     82.96 o 
 -12   4  16     7247.16     7190.78    327.48 o 
 -10   4  16     6202.96     6326.62    291.81 o 
  -8   4  16      655.55      894.31     77.62 o 
  -6   4  16      759.51      736.31    110.60 o 
  -4   4  16     8333.17     8234.04    394.12 o 
  -2   4  16      243.19      224.02     63.34 o 
   0   4  16     3849.65     3209.50    316.88 o 
   2   4  16     6004.74     6163.81    321.25 o 
   4   4  16     1352.91     1398.04    200.98 o 
   6   4  16      926.63      900.83    134.88 o 
   8   4  16      775.66      895.15    112.26 o 
  10   4  16     7582.59     7283.84    251.83 o 
  12   4  16     2094.11     1958.44    164.78 o 
  14   4  16      796.66      926.45    146.19 o 
  16   4  16       80.00       37.69    102.91 o 
 -21   5  16       48.98       -6.31    157.69 o 
 -19   5  16      229.64      381.60    252.64 o 
 -17   5  16      883.61      959.65    185.72 o 
 -15   5  16       95.30       44.04    137.85 o 
 -13   5  16        1.03       52.07    143.53 o 
 -11   5  16     1247.29     1222.01    170.57 o 
  -9   5  16      876.74      848.69     83.13 o 
  -7   5  16      699.08      789.33     81.67 o 
  -5   5  16      246.13      171.61     91.22 o 
  -3   5  16      653.79      653.99     86.87 o 
  -1   5  16      406.44      335.24     72.19 o 
   1   5  16      411.35      437.22     78.69 o 
   3   5  16      764.26      935.40    112.95 o 
   5   5  16      663.45      781.34    110.70 o 
   7   5  16       19.05      -65.93     75.23 o 
   9   5  16     1486.53     1447.94    270.50 o 
  11   5  16      275.77      302.78     94.10 o 
  13   5  16     2824.21     2812.86    202.22 o 
  15   5  16       45.01       10.08    131.96 o 
  17   5  16        2.19       23.45    215.02 o 
 -20   6  16      136.89      134.02    164.33 o 
 -18   6  16      337.76      246.21    232.59 o 
 -16   6  16     1571.95     1780.96    228.28 o 
 -14   6  16      381.47      438.86    153.98 o 
 -12   6  16     3931.47     4220.87    351.72 o 
 -10   6  16      411.71      546.27    139.54 o 
  -8   6  16        7.22        8.37     52.16 o 
  -6   6  16      738.64      838.80    100.48 o 
  -4   6  16     1779.63     1869.43    133.55 o 
  -2   6  16     1748.58     1768.37    131.71 o 
   0   6  16     6899.77     6383.63    218.28 o 
   2   6  16    11604.81    11254.59    398.33 o 
   4   6  16      822.57     1138.34    126.21 o 
   6   6  16      453.43      438.97    102.76 o 
   8   6  16     1640.33     1768.33    165.65 o 
  10   6  16     1624.13     1386.71    161.88 o 
  12   6  16      391.90      325.06    118.57 o 
  14   6  16     2174.87     2308.61    197.29 o 
  16   6  16      243.28      149.39    160.49 o 
 -19   7  16      152.63      229.19    240.72 o 
 -17   7  16     1331.47     1371.19    225.60 o 
 -15   7  16      336.94      190.04    141.25 o 
 -13   7  16      126.73      188.99    152.41 o 
 -11   7  16      893.29     1232.58    280.25 o 
  -9   7  16      745.55      814.19     96.68 o 
  -7   7  16     2110.41     2278.65    178.64 o 
  -5   7  16    10193.24     9590.47    285.55 o 
  -3   7  16     3222.71     3011.45    172.68 o 
  -1   7  16     1304.73     1226.90    165.27 o 
   1   7  16     5719.68     5789.19    317.01 o 
   3   7  16      182.90       40.31    136.34 o 
   5   7  16      720.01      407.67    119.48 o 
   7   7  16      322.14      282.14    172.84 o 
   9   7  16     1201.64     1315.17    154.57 o 
  11   7  16       11.32       63.48    108.21 o 
  13   7  16     2291.38     2275.70    218.89 o 
  15   7  16      201.12      183.65    195.97 o 
 -18   8  16      129.73      218.22    236.00 o 
 -16   8  16       15.82      162.58    148.51 o 
 -14   8  16      131.01      201.75    146.55 o 
 -12   8  16      844.93      708.35    187.21 o 
 -10   8  16      239.50      -52.67    115.04 o 
  -8   8  16      493.70      633.05    111.71 o 
  -6   8  16      392.60      391.63     98.95 o 
  -4   8  16      184.72      107.22     86.70 o 
  -2   8  16      185.58      397.72    102.26 o 
   0   8  16      165.96      123.59     82.44 o 
   2   8  16      291.65      192.18    138.99 o 
   4   8  16      195.08      131.22    102.61 o 
   6   8  16       77.29       65.83    102.27 o 
   8   8  16       15.28       52.32     84.91 o 
  10   8  16       16.88      153.55    174.92 o 
  12   8  16       26.63      328.03    192.88 o 
  14   8  16       98.36       75.61    150.03 o 
 -17   9  16      962.91     1121.74    346.81 o 
 -15   9  16        9.36       44.24    149.53 o 
 -13   9  16      771.25      986.17    199.99 o 
 -11   9  16     2263.30     2168.40    253.09 o 
  -9   9  16      731.65      728.41    184.44 o 
  -7   9  16      221.73      372.54    108.16 o 
  -5   9  16      940.00     1011.97    140.38 o 
  -3   9  16     1402.17     1324.66    150.83 o 
  -1   9  16     1962.15     2071.62    172.32 o 
   1   9  16     8279.93     7824.55    522.67 o 
   3   9  16     1821.53     1545.86    212.25 o 
   5   9  16     2523.78     2586.22    257.82 o 
   7   9  16      529.29      679.01    247.49 o 
   9   9  16     1374.38     1555.52    182.23 o 
  11   9  16      167.97      212.31    129.52 o 
  13   9  16      899.78      961.61    222.11 o 
 -16  10  16      615.64      672.82    313.90 o 
 -14  10  16       48.89       55.11    154.78 o 
 -12  10  16     1227.85     1188.24    229.18 o 
 -10  10  16       45.69       72.24    194.39 o 
  -8  10  16      215.29      157.19    103.79 o 
  -6  10  16     1823.18     2068.35    183.57 o 
  -4  10  16     4477.92     4188.36    238.80 o 
  -2  10  16      137.53      152.97     95.16 o 
   0  10  16     4766.83     5894.23    507.16 o 
   2  10  16     3899.40     4143.34    314.12 o 
   4  10  16      347.26      485.73    146.17 o 
   6  10  16      779.04      974.32    191.27 o 
   8  10  16      823.89      825.77    150.00 o 
  10  10  16      360.97      637.68    148.71 o 
  12  10  16      682.82      598.02    173.69 o 
 -13  11  16        4.53       44.92    167.09 o 
 -11  11  16       12.24      119.13    203.47 o 
  -9  11  16        8.63     -135.21    135.21 o 
  -7  11  16      174.69      219.41    117.12 o 
  -5  11  16       22.43       64.95    109.87 o 
  -3  11  16       37.44       42.96    101.24 o 
  -1  11  16       29.93       23.11    170.38 o 
   1  11  16      281.58      338.73    155.49 o 
   3  11  16        3.07       48.12    120.21 o 
   5  11  16       50.95      185.00    113.39 o 
   7  11  16       28.76      185.80    146.19 o 
   9  11  16       90.64      -43.15    157.79 o 
 -14  12  16      211.90      251.88    260.20 o 
 -12  12  16      164.86      246.70    275.52 o 
 -10  12  16      366.25      178.89    284.78 o 
  -8  12  16       45.58      -23.69    149.82 o 
  -6  12  16      213.86       83.74    144.09 o 
  -4  12  16      490.33      535.47    149.57 o 
  -2  12  16      158.37      -17.51    128.78 o 
   0  12  16      681.47      463.43    170.49 o 
   2  12  16      959.40     1240.20    224.61 o 
   4  12  16       17.57      -87.61    119.64 o 
   6  12  16      142.44      168.65    130.37 o 
  -9  13  16       44.92       25.25    151.51 o 
  -7  13  16       77.99      184.03    118.57 o 
  -5  13  16      905.19      755.88    165.76 o 
  -3  13  16      265.78      111.83    131.75 o 
  -1  13  16       78.68      217.18    157.14 o 
   1  13  16      794.99      816.81    284.41 o 
   3  13  16       15.92      -32.67    191.18 o 
  -6  14  16       55.32      286.94    137.11 o 
  -4  14  16      216.16      198.72    401.84 o 
 -23   1  17      264.34      487.82    190.06 o 
 -21   1  17      112.42       -2.32    111.97 o 
 -19   1  17      224.79      242.59     98.16 o 
 -17   1  17     3155.12     3266.75    285.92 o 
 -15   1  17     1276.33     1305.79    180.40 o 
 -13   1  17     1064.51      968.87    154.30 o 
 -11   1  17      106.59      414.47    111.51 o 
  -9   1  17     1051.91      791.80    124.23 o 
  -7   1  17      287.14      288.13     45.54 o 
  -5   1  17     8429.03     7676.46    171.85 o 
  -3   1  17    18571.14    18023.26    294.78 o 
  -1   1  17       79.61       75.37     40.08 o 
   1   1  17     3048.43     2486.56    128.12 o 
   3   1  17    16959.17    17704.84    289.66 o 
   5   1  17     2504.37     2517.40    141.45 o 
   7   1  17      262.97      383.59     87.59 o 
   9   1  17     3780.07     3987.25    422.08 o 
  11   1  17     1104.59      950.84    125.67 o 
  13   1  17     2675.79     2549.80    186.46 o 
  15   1  17     1291.38     1156.97    146.80 o 
  17   1  17        0.50     -157.90    157.90 o 
 -22   2  17       99.64      173.76    131.89 o 
 -20   2  17        2.51      -79.20     90.30 o 
 -18   2  17      722.10      610.67    130.79 o 
 -16   2  17     3496.67     3644.83    267.11 o 
 -14   2  17      751.29      762.06    152.27 o 
 -12   2  17     2082.41     1943.52    317.69 o 
 -10   2  17       68.56      106.47     86.35 o 
  -8   2  17      383.76      302.56     48.53 o 
  -6   2  17       53.08       58.34     56.91 o 
  -4   2  17    27982.81    28372.07    520.71 o 
  -2   2  17     1318.18     1516.15     89.78 o 
   0   2  17    10012.85    10208.56    244.34 o 
   2   2  17    13047.21    13276.95    284.22 o 
   4   2  17      394.56      441.99     85.80 o 
   6   2  17      949.82     1310.47    121.81 o 
   8   2  17      287.56      344.43    120.42 o 
  10   2  17     9591.52     9684.48    339.30 o 
  12   2  17     4537.13     4915.94    230.17 o 
  14   2  17      369.36      457.79    108.70 o 
  16   2  17      151.30      165.02    102.61 o 
 -21   3  17       36.77       61.41    149.12 o 
 -19   3  17        2.33       96.21    140.43 o 
 -17   3  17        4.89       83.11     97.69 o 
 -15   3  17      380.60      464.49    143.40 o 
 -13   3  17      657.42      701.37    148.25 o 
 -11   3  17       41.01       27.43     97.20 o 
  -9   3  17       44.42       50.11     75.47 o 
  -7   3  17      638.57      592.71     69.93 o 
  -5   3  17       24.44       41.44     41.28 o 
  -3   3  17     1640.96     1806.13    120.09 o 
  -1   3  17       34.09       35.26     72.09 o 
   1   3  17       37.46      -19.28     45.13 o 
   3   3  17      115.24      104.53     66.11 o 
   5   3  17       17.61      -75.31    119.37 o 
   7   3  17     1374.16     1490.64    147.88 o 
   9   3  17      428.84      336.88     89.32 o 
  11   3  17      216.16      205.21     86.08 o 
  13   3  17      427.81      384.61    115.68 o 
  15   3  17       76.38       57.19     95.14 o 
  17   3  17       93.65      258.15    197.71 o 
 -22   4  17      186.20      224.65    275.71 o 
 -20   4  17        8.35       66.96    142.53 o 
 -18   4  17      822.04     1143.95    418.29 o 
 -16   4  17      317.96       60.38    113.96 o 
 -14   4  17      205.08      156.30    330.73 o 
 -12   4  17     1507.88     1214.66    179.07 o 
 -10   4  17     2291.07     2476.38    206.86 o 
  -8   4  17     5733.08     5501.45    159.75 o 
  -6   4  17     2378.31     2381.31    115.50 o 
  -4   4  17     5800.71     5604.88    185.02 o 
  -2   4  17     2388.51     2326.20    130.26 o 
   0   4  17     2086.81     2012.61    123.50 o 
   2   4  17     7567.17     7374.68    215.05 o 
   4   4  17       15.39       79.67     69.13 o 
   6   4  17      480.18      335.93     91.07 o 
   8   4  17     1009.90     1112.60    141.45 o 
  10   4  17     2494.74     2478.78    172.06 o 
  12   4  17      662.22      695.42    115.88 o 
  14   4  17     3393.70     3906.69    231.08 o 
  16   4  17       52.11       -9.67    101.76 o 
 -21   5  17       18.08       56.63    157.09 o 
 -19   5  17      216.56      198.18    215.95 o 
 -17   5  17      957.52      791.70    180.50 o 
 -15   5  17      449.36      459.77    147.17 o 
 -13   5  17      235.74      357.88    146.36 o 
 -11   5  17    12494.84    12373.61    438.84 o 
  -9   5  17     3599.01     3505.54    171.32 o 
  -7   5  17     1384.41     1544.08    103.53 o 
  -5   5  17     8870.29     8657.23    243.28 o 
  -3   5  17     8684.29     8334.83    241.57 o 
  -1   5  17        9.17       20.06     56.50 o 
   1   5  17     9621.75     9804.72    264.39 o 
   3   5  17     6740.43     7037.26    247.22 o 
   5   5  17     1939.48     1689.21    199.45 o 
   7   5  17     2484.04     2233.20    175.46 o 
   9   5  17     3005.71     3076.90    244.64 o 
  11   5  17      387.50      293.75     95.97 o 
  13   5  17     8617.57     8837.96    311.50 o 
  15   5  17     2005.27     1782.24    184.18 o 
  17   5  17       10.73      169.69    380.09 o 
 -20   6  17       13.45      121.07    155.23 o 
 -18   6  17       15.60       -8.73    138.59 o 
 -16   6  17       50.75        2.79    189.48 o 
 -14   6  17      641.77      242.09    139.64 o 
 -12   6  17     1542.50     1849.91    279.49 o 
 -10   6  17     1556.88     1626.54    195.74 o 
  -8   6  17       90.39      104.27     56.61 o 
  -6   6  17       66.81       -0.36     58.71 o 
  -4   6  17      353.12      252.15     76.98 o 
  -2   6  17      510.35      512.14     89.45 o 
   0   6  17      304.71      325.32     82.36 o 
   2   6  17     5858.16     5982.24    295.77 o 
   4   6  17      223.41      266.42    105.95 o 
   6   6  17      367.34      171.26     83.73 o 
   8   6  17       81.08      102.93     94.32 o 
  10   6  17      409.05      344.27    114.59 o 
  12   6  17      191.11      173.76    126.80 o 
  14   6  17       76.45      115.12    105.11 o 
  16   6  17       11.69     -127.37    128.37 o 
 -19   7  17       22.41      124.81    246.21 o 
 -17   7  17      424.71      392.40    175.44 o 
 -15   7  17      744.88      669.57    287.43 o 
 -13   7  17      185.08      100.88    186.83 o 
 -11   7  17     3537.26     3376.96    275.12 o 
  -9   7  17      753.27      607.20     89.94 o 
  -7   7  17       16.38      145.72     72.41 o 
  -5   7  17     1119.00     1069.70    125.56 o 
  -3   7  17       74.29      119.91     78.71 o 
  -1   7  17      660.94      548.14    125.19 o 
   1   7  17     2051.74     2073.85    207.01 o 
   3   7  17     1152.80     1212.74    342.65 o 
   5   7  17      430.25      338.63    178.51 o 
   7   7  17      461.57      661.64    318.25 o 
   9   7  17     1504.10     1372.38    225.78 o 
  11   7  17       49.47      187.16    120.94 o 
  13   7  17      449.30      385.51    331.49 o 
  15   7  17      404.03      203.57    265.50 o 
 -18   8  17       28.93     -203.85    205.74 o 
 -16   8  17      457.71      817.35    200.11 o 
 -14   8  17      500.34      475.90    160.29 o 
 -12   8  17       12.35       67.49    131.05 o 
 -10   8  17     1345.47     1492.92    216.67 o 
  -8   8  17      369.12      163.51     84.33 o 
  -6   8  17      653.06      890.84    124.22 o 
  -4   8  17     1345.83     1375.43    185.13 o 
  -2   8  17      810.92      869.39    127.17 o 
   0   8  17     2063.34     1853.12    159.31 o 
   2   8  17      157.59      204.96    183.62 o 
   4   8  17      384.83      405.26    154.68 o 
   6   8  17      718.03      824.33    165.93 o 
   8   8  17      619.52      998.74    416.02 o 
  10   8  17     2318.85     2602.07    547.06 o 
  12   8  17      761.74     1059.56    245.83 o 
  14   8  17     1403.44     1649.63    259.07 o 
 -17   9  17        2.84     -158.09    235.24 o 
 -15   9  17      410.34      124.47    158.28 o 
 -13   9  17        7.66      -46.19    197.61 o 
 -11   9  17     2725.08     2924.61    288.33 o 
  -9   9  17      822.12     1149.22    295.94 o 
  -7   9  17       23.38      -35.00    140.81 o 
  -5   9  17      439.46      288.38    106.25 o 
  -3   9  17      820.28      736.53    128.39 o 
  -1   9  17       19.29       81.42     89.89 o 
   1   9  17      580.74      635.68    156.90 o 
   3   9  17     1499.79     1165.31    202.15 o 
   5   9  17     1224.94     1217.34    194.32 o 
   7   9  17      677.64      533.35    144.09 o 
   9   9  17      198.32      112.73    126.19 o 
  11   9  17        9.65       14.30    133.78 o 
  13   9  17       73.10      310.75    221.62 o 
 -16  10  17      126.10      362.31    284.41 o 
 -14  10  17       45.65      -24.54    148.44 o 
 -12  10  17      541.52      382.99    188.72 o 
 -10  10  17     1069.05      926.96    285.16 o 
  -8  10  17       10.89       53.59    100.08 o 
  -6  10  17      275.95      100.71     97.21 o 
  -4  10  17      181.68      170.48    156.82 o 
  -2  10  17      522.18      450.95    240.45 o 
   0  10  17       79.36      311.18    149.96 o 
   2  10  17     1106.69     1275.23    459.70 o 
   4  10  17      155.65       93.49    125.77 o 
   6  10  17      666.54      686.79    167.90 o 
   8  10  17       80.37       50.04    121.45 o 
  10  10  17      154.13      368.61    350.40 o 
  12  10  17        1.65       79.42    216.71 o 
 -15  11  17      279.18      -73.75    225.03 o 
 -13  11  17      573.80      368.44    197.85 o 
 -11  11  17     1575.22     1415.11    254.11 o 
  -9  11  17     1368.72     1298.65    224.92 o 
  -7  11  17      211.94      258.97    118.10 o 
  -5  11  17     2076.98     1891.56    194.99 o 
  -3  11  17     3270.37     3642.20    242.82 o 
  -1  11  17      203.04      144.97    143.77 o 
   1  11  17     1275.70     1417.66    227.37 o 
   3  11  17     1384.98     1491.51    434.93 o 
   5  11  17      477.37      218.26    133.69 o 
   7  11  17     1686.93     1853.21    271.25 o 
   9  11  17     1707.19     2494.04    300.17 o 
 -12  12  17      228.75      259.82    192.25 o 
 -10  12  17       91.70      159.22    278.73 o 
  -8  12  17      348.88      307.91    132.05 o 
  -6  12  17      219.68      331.05    131.74 o 
  -4  12  17      437.14      332.83    133.49 o 
  -2  12  17      110.25       91.03    139.52 o 
   0  12  17      222.55      183.74    150.88 o 
   2  12  17      335.09      464.86    167.70 o 
   4  12  17        0.82     -145.42    145.42 o 
   6  12  17       89.24      -35.76    163.19 o 
  -9  13  17        5.27     -123.29    197.04 o 
  -7  13  17        1.36       15.03    135.75 o 
  -5  13  17       10.57      178.22    134.86 o 
  -3  13  17        2.04       87.40    175.30 o 
  -1  13  17      105.89      -19.14    130.39 o 
   1  13  17       39.79      295.08    259.44 o 
   3  13  17        4.74       55.22    204.98 o 
 -22   0  18      333.32      400.89    269.28 o 
 -20   0  18       61.76        8.90    205.93 o 
 -18   0  18      887.55      769.63    246.21 o 
 -16   0  18      582.67      790.81    220.87 o 
 -14   0  18     4018.56     4250.20    385.38 o 
 -12   0  18     1454.03     1742.74    257.93 o 
 -10   0  18     7631.07     6910.45    409.21 o 
  -8   0  18    21144.83    20923.89    480.69 o 
  -6   0  18    26625.05    27466.48    811.80 o 
  -4   0  18    44673.11    48381.53   1411.44 o 
  -2   0  18     5408.53     6010.51    712.15 o 
   0   0  18     1171.77     1129.13    110.70 o 
   2   0  18    12055.02    13097.71    343.49 o 
   4   0  18      208.24      486.74    152.04 o 
   6   0  18     2200.82     1697.92    323.17 o 
   8   0  18    19961.00    18718.58    568.50 o 
  10   0  18     5557.86     5932.16    332.02 o 
  12   0  18     6241.81     6460.08    362.79 o 
  14   0  18     6662.07     5850.39    381.84 o 
  16   0  18      723.92      456.51    181.04 o 
 -23   1  18       84.22      255.64    176.48 o 
 -21   1  18        7.81       46.38    101.83 o 
 -19   1  18       39.93      159.71    112.33 o 
 -17   1  18       63.49     -113.08    113.08 o 
 -15   1  18      447.67      509.83    138.00 o 
 -13   1  18     2974.78     2819.80    222.68 o 
 -11   1  18     5155.94     4500.09    329.79 o 
  -9   1  18     2429.71     2250.63    180.37 o 
  -7   1  18       79.37       44.40     75.17 o 
  -5   1  18     5275.17     5405.35    147.10 o 
  -3   1  18      414.83      383.67     56.91 o 
  -1   1  18      692.07      764.22     70.43 o 
   1   1  18      912.62      903.62     73.59 o 
   3   1  18       52.54       67.96     42.47 o 
   5   1  18     1313.39     1216.79    139.00 o 
   7   1  18      765.33      766.68    106.98 o 
   9   1  18      191.23      176.37     81.28 o 
  11   1  18     4645.51     4140.42    211.54 o 
  13   1  18     1158.95     1439.06    158.26 o 
  15   1  18      265.89      259.33    130.52 o 
  17   1  18       19.83      101.47    139.39 o 
 -22   2  18      134.07        9.59    177.16 o 
 -20   2  18       40.54      -21.63     91.98 o 
 -18   2  18      336.72      405.16    174.66 o 
 -16   2  18      220.18      130.67    161.30 o 
 -14   2  18     1551.88      982.41    164.98 o 
 -12   2  18       42.96      -39.09     82.59 o 
 -10   2  18     1457.06     1545.74    233.35 o 
  -8   2  18     2927.92     2822.79    105.70 o 
  -6   2  18        5.96      -38.35     70.47 o 
  -4   2  18       17.13       11.77     39.93 o 
  -2   2  18        5.34       83.68     44.51 o 
   0   2  18        9.29       42.48     41.83 o 
   2   2  18     5882.42     6045.81    185.35 o 
   4   2  18      946.25      860.16    114.69 o 
   6   2  18      725.79      976.29    202.94 o 
   8   2  18       72.69       55.13     75.55 o 
  10   2  18        0.89       60.93     74.47 o 
  12   2  18      364.52      457.12    103.88 o 
  14   2  18      527.49      627.25    121.14 o 
  16   2  18       67.22      114.61    109.89 o 
 -23   3  18       76.04      169.81    271.55 o 
 -21   3  18        1.42       73.39    167.92 o 
 -19   3  18      274.27      201.86    121.58 o 
 -17   3  18      321.56      425.87    121.85 o 
 -15   3  18      295.92      358.88    128.61 o 
 -13   3  18      117.22      184.39    113.51 o 
 -11   3  18       78.15      -26.92     80.07 o 
  -9   3  18     1139.64      847.42    243.75 o 
  -7   3  18     2530.98     2692.29    137.45 o 
  -5   3  18     5245.99     5270.18    155.42 o 
  -3   3  18     2363.11     2269.05    110.53 o 
  -1   3  18     2264.78     1942.43    182.03 o 
   1   3  18      560.28      708.56     84.13 o 
   3   3  18     4833.34     4898.04    246.93 o 
   5   3  18        0.14      117.43     67.80 o 
   7   3  18      283.90      456.28    102.40 o 
   9   3  18     3097.16     2908.17    179.90 o 
  11   3  18      650.52      909.53    151.60 o 
  13   3  18     3170.05     3067.10    295.08 o 
  15   3  18     1054.86      996.54    152.97 o 
  17   3  18      110.67      119.36    197.31 o 
 -22   4  18       23.94      110.81    267.76 o 
 -20   4  18       13.06        3.01    141.17 o 
 -18   4  18       13.06       29.03    126.10 o 
 -16   4  18     1354.86     1134.55    397.49 o 
 -14   4  18        1.50       81.88    115.45 o 
 -12   4  18      939.25      883.93    157.88 o 
 -10   4  18      406.73      394.13    121.41 o 
  -8   4  18     1496.50     1578.68     98.65 o 
  -6   4  18      447.55      419.09     66.65 o 
  -4   4  18     3113.78     3060.65    132.24 o 
  -2   4  18     1151.71     1206.87    105.11 o 
   0   4  18        9.10      -53.58     53.58 o 
   2   4  18     6562.89     6252.68    281.01 o 
   4   4  18      352.66      493.03    101.65 o 
   6   4  18       41.51       17.70     75.54 o 
   8   4  18      467.12      631.74    162.36 o 
  10   4  18      503.01      531.69    109.45 o 
  12   4  18       42.20       61.10     85.38 o 
  14   4  18     2524.96     2703.49    205.75 o 
  16   4  18      180.20       22.14    107.69 o 
 -21   5  18       94.50      -21.80    153.15 o 
 -19   5  18       90.04      141.11    139.01 o 
 -17   5  18       42.98      -26.99    126.48 o 
 -15   5  18      115.95      441.23    150.77 o 
 -13   5  18     1798.31     1813.58    217.06 o 
 -11   5  18     1189.01     1331.78    183.86 o 
  -9   5  18     1829.12     1863.48    315.98 o 
  -7   5  18      638.44      637.74     82.22 o 
  -5   5  18     2158.29     2196.34    256.32 o 
  -3   5  18     7955.25     7370.65    230.23 o 
  -1   5  18      327.89      386.62     79.17 o 
   1   5  18     1254.26     1135.94    218.80 o 
   3   5  18      628.17      695.40    137.15 o 
   5   5  18      197.25      242.62    135.54 o 
   7   5  18      998.33     1049.96    140.53 o 
   9   5  18      530.81      495.05    129.97 o 
  11   5  18       33.05      113.43     97.86 o 
  13   5  18      106.88      215.43    107.33 o 
  15   5  18       68.97      106.90    115.22 o 
 -20   6  18        4.24      -20.04    245.45 o 
 -18   6  18      515.11      667.89    340.57 o 
 -16   6  18      882.33      685.92    178.88 o 
 -14   6  18      484.66      468.44    408.27 o 
 -12   6  18     2157.84     2430.98    238.05 o 
 -10   6  18      259.46      237.57    119.95 o 
  -8   6  18     1976.39     2014.77    126.64 o 
  -6   6  18     2223.06     2098.17    142.18 o 
  -4   6  18     2837.13     2647.58    157.99 o 
  -2   6  18     3595.76     3694.46    182.53 o 
   0   6  18      108.62      168.07     78.79 o 
   2   6  18     3802.52     3901.63    256.82 o 
   4   6  18     2825.27     3175.29    203.59 o 
   6   6  18      422.69      452.42    243.96 o 
   8   6  18     1074.50     1077.99    141.54 o 
  10   6  18     2664.46     2461.40    203.51 o 
  12   6  18        1.71      113.72    104.37 o 
  14   6  18     1585.40     1445.14    240.32 o 
  16   6  18       56.52     -139.70    139.70 o 
 -19   7  18        0.72      154.68    231.84 o 
 -17   7  18      289.49      270.92    155.68 o 
 -15   7  18      280.65      737.97    180.36 o 
 -13   7  18       76.68      393.95    145.90 o 
 -11   7  18      769.92     1122.49    184.36 o 
  -9   7  18       60.05       78.52    120.20 o 
  -7   7  18      990.46      937.10    115.74 o 
  -5   7  18     1459.64     1626.53    140.93 o 
  -3   7  18    13061.19    12906.83    343.54 o 
  -1   7  18      281.81      299.70     92.28 o 
   1   7  18     3653.66     3411.20    251.18 o 
   3   7  18     3676.17     3691.50    307.85 o 
   5   7  18     1297.00     1507.30    196.45 o 
   7   7  18       74.62      114.66    106.17 o 
   9   7  18      799.29     1307.69    271.17 o 
  11   7  18      577.73      946.72    181.98 o 
  13   7  18     1509.48     1972.42    274.57 o 
  15   7  18      571.31       83.71    141.18 o 
 -18   8  18        2.69      -95.68    209.52 o 
 -16   8  18       37.25      119.75    277.60 o 
 -14   8  18        9.53      -98.55    124.57 o 
 -12   8  18      111.03      225.41    152.30 o 
 -10   8  18      428.94      511.65    152.99 o 
  -8   8  18      247.11      153.44     89.24 o 
  -6   8  18       19.96       17.35    110.61 o 
  -4   8  18      163.81       90.78     83.89 o 
  -2   8  18     1042.81     1409.87    145.19 o 
   0   8  18       59.41      149.84    112.37 o 
   2   8  18       14.80      -45.61    109.49 o 
   4   8  18      110.33      186.29    122.86 o 
   6   8  18       24.12       14.21    100.08 o 
   8   8  18       47.41       20.49    114.06 o 
  10   8  18        1.56      216.29    130.88 o 
  12   8  18      150.74      226.71    159.64 o 
  14   8  18      785.41      871.19    199.63 o 
 -17   9  18      464.92      377.06    276.84 o 
 -15   9  18      602.96      489.97    219.54 o 
 -13   9  18      347.91      257.00    169.00 o 
 -11   9  18     1414.55     1424.07    329.60 o 
  -9   9  18      668.89      702.31    158.01 o 
  -7   9  18       23.81       19.52     89.37 o 
  -5   9  18     4835.24     5063.03    246.88 o 
  -3   9  18     3488.58     3729.95    480.88 o 
  -1   9  18      114.04      225.96    127.80 o 
   1   9  18     4721.30     4367.82    307.84 o 
   3   9  18     3485.50     4191.58    532.31 o 
   5   9  18        0.20      170.95    114.27 o 
   7   9  18        9.40       -9.39    104.14 o 
   9   9  18     1171.10     1382.19    233.20 o 
  11   9  18      205.22       18.34    139.74 o 
  13   9  18     1234.90     1703.47    259.72 o 
 -16  10  18      551.44      610.41    277.22 o 
 -14  10  18       23.17     -135.55    211.41 o 
 -12  10  18      106.67       -4.22    142.27 o 
 -10  10  18      866.76     1275.66    314.28 o 
  -8  10  18      239.87       99.00    104.73 o 
  -6  10  18      165.01      110.93    104.24 o 
  -4  10  18     5219.89     6183.62    549.19 o 
  -2  10  18     1186.42     1166.71    155.62 o 
   0  10  18      771.49      819.35    174.41 o 
   2  10  18     4360.92     4346.54    385.20 o 
   4  10  18      274.32      212.08    137.27 o 
   6  10  18       12.48      146.88    115.46 o 
   8  10  18       51.26      364.26    161.26 o 
  10  10  18      684.40      821.51    185.61 o 
 -15  11  18        2.22     -209.52    225.03 o 
 -13  11  18      163.30      -30.60    160.23 o 
 -11  11  18      111.75      101.47    163.47 o 
  -9  11  18        5.94      -35.16    126.74 o 
  -7  11  18       98.75       52.15    112.18 o 
  -5  11  18      389.54      335.42    131.39 o 
  -3  11  18        5.39      -34.12    100.41 o 
  -1  11  18      229.00      145.47    139.41 o 
   1  11  18        5.35       -6.65    124.78 o 
   3  11  18       20.59     -106.36    116.49 o 
   5  11  18        0.30       -6.11    131.10 o 
   7  11  18        0.06      155.21    165.34 o 
   9  11  18        1.40      203.68    234.86 o 
 -12  12  18      157.91      457.24    281.00 o 
 -10  12  18      185.01       60.13    248.85 o 
  -8  12  18      447.65      592.53    158.68 o 
  -6  12  18      257.43      222.34    123.88 o 
  -4  12  18     1028.13      864.34    161.58 o 
  -2  12  18      260.98      166.20    157.52 o 
   0  12  18       73.08       81.60    221.06 o 
   2  12  18      413.89      330.61    165.61 o 
   4  12  18      164.61       99.80    177.94 o 
   6  12  18       13.30       -5.66    113.49 o 
  -9  13  18      224.80      231.46    249.61 o 
  -7  13  18       23.04     -122.08    122.08 o 
  -5  13  18      999.65      882.17    226.64 o 
  -3  13  18      259.81      252.33    172.16 o 
  -1  13  18       18.77      286.93    188.91 o 
   1  13  18      153.67      164.01    171.70 o 
 -23   1  19      524.97      301.80    254.91 o 
 -21   1  19       18.48      -19.86     91.70 o 
 -19   1  19      194.60      129.50    110.44 o 
 -17   1  19      215.62       78.23    119.10 o 
 -15   1  19        4.10       99.32    156.76 o 
 -13   1  19       23.00      -65.77    169.24 o 
 -11   1  19        6.48       85.94     95.07 o 
  -9   1  19     1513.07     1573.29    161.78 o 
  -7   1  19     4447.94     4334.12    130.41 o 
  -5   1  19    11725.56    11713.01    232.56 o 
  -3   1  19    12872.73    12354.08    241.84 o 
  -1   1  19     1682.46     1362.08     99.62 o 
   1   1  19     1069.25     1062.38     80.03 o 
   3   1  19     1803.18     2226.93    132.62 o 
   5   1  19     1068.77     1148.86    129.51 o 
   7   1  19     1013.84      903.86    115.51 o 
   9   1  19      267.32      364.53     98.23 o 
  11   1  19     2229.10     2009.34    165.95 o 
  13   1  19      414.02      429.46    126.37 o 
  15   1  19     1254.38     1171.16    157.34 o 
  17   1  19       77.77     -125.51    250.37 o 
 -22   2  19      378.02      248.32    136.63 o 
 -20   2  19        9.57       62.82     96.94 o 
 -18   2  19      125.90       87.16    135.18 o 
 -16   2  19       99.41       95.54    115.29 o 
 -14   2  19       92.12      232.02    120.24 o 
 -12   2  19       15.33     -112.14    112.14 o 
 -10   2  19     1553.22     1398.51    162.94 o 
  -8   2  19     9006.76     9325.34    198.27 o 
  -6   2  19      124.22      133.59     47.87 o 
  -4   2  19    10089.39     9779.48    232.16 o 
  -2   2  19     6875.96     6464.21    171.48 o 
   0   2  19      273.48      158.35     48.20 o 
   2   2  19     8184.23     8113.60    277.93 o 
   4   2  19     4822.63     5267.60    265.73 o 
   6   2  19      256.80      336.23     91.82 o 
   8   2  19      217.77      411.92    160.11 o 
  10   2  19       62.25       52.89     77.50 o 
  12   2  19      323.81      261.76    104.48 o 
  14   2  19     1955.40     2151.47    189.88 o 
  16   2  19      799.33     1292.07    170.26 o 
 -23   3  19       19.39       24.20    275.33 o 
 -21   3  19       24.27      180.95    171.39 o 
 -19   3  19       17.46       42.04    147.31 o 
 -17   3  19      164.64      186.78    120.95 o 
 -15   3  19       38.56       97.40    111.07 o 
 -13   3  19       40.26       32.91    157.14 o 
 -11   3  19      514.27      651.78    131.66 o 
  -9   3  19       88.33      161.47     94.17 o 
  -7   3  19      271.49      317.40     57.52 o 
  -5   3  19       12.77      -28.19     44.44 o 
  -3   3  19     1929.54     1984.53    108.90 o 
  -1   3  19      609.48      555.16     71.77 o 
   1   3  19      162.63      182.15     64.52 o 
   3   3  19      191.73      253.39     95.42 o 
   5   3  19        0.17      177.53     81.32 o 
   7   3  19      176.54      125.92     79.98 o 
   9   3  19      103.70      100.72     81.02 o 
  11   3  19      538.92      293.01    135.11 o 
  13   3  19       13.77       10.23     90.89 o 
  15   3  19       17.26       44.23    100.79 o 
  17   3  19       31.62       51.06    222.76 o 
 -22   4  19      138.88      159.60    273.06 o 
 -20   4  19        1.25      -48.19    138.05 o 
 -18   4  19       27.75       36.68    135.96 o 
 -16   4  19      653.74      761.27    177.17 o 
 -14   4  19       52.99       -2.64    107.91 o 
 -12   4  19       24.29      184.65    113.28 o 
 -10   4  19      889.34     1019.64    159.75 o 
  -8   4  19      605.28      866.18     82.49 o 
  -6   4  19     1028.39     1213.08     95.01 o 
  -4   4  19     8101.63     8237.30    208.58 o 
  -2   4  19     3513.58     3702.72    163.36 o 
   0   4  19      698.92      773.36     95.48 o 
   2   4  19      700.07      844.72    276.46 o 
   4   4  19     1593.14     1203.87    135.02 o 
   6   4  19       63.61       58.04     75.55 o 
   8   4  19     1188.03     1260.46    153.98 o 
  10   4  19     2219.40     1705.68    332.72 o 
  12   4  19        2.08      -68.78     68.78 o 
  14   4  19     1803.88     2044.04    191.20 o 
  16   4  19      192.71       69.23    112.09 o 
 -21   5  19      181.91       72.07    171.09 o 
 -19   5  19       37.46      192.39    155.60 o 
 -17   5  19      889.48     1063.81    205.50 o 
 -15   5  19     4098.47     3639.62    327.33 o 
 -13   5  19     2723.60     2714.83    249.88 o 
 -11   5  19     1651.51     1880.60    212.87 o 
  -9   5  19     4120.66     4930.48    301.99 o 
  -7   5  19     1912.63     1785.20    114.99 o 
  -5   5  19     6026.15     5943.03    232.33 o 
  -3   5  19     8715.87     8924.04    407.75 o 
  -1   5  19     1219.01     1501.71    124.31 o 
   1   5  19     5092.36     5233.89    389.17 o 
   3   5  19     3793.65     4072.52    296.51 o 
   5   5  19     2421.65     2582.63    183.92 o 
   7   5  19     3490.60     2970.02    205.16 o 
   9   5  19     3671.66     3760.52    232.93 o 
  11   5  19     1261.93      861.11    181.04 o 
  13   5  19     3380.86     3379.55    227.97 o 
  15   5  19      858.67     1213.30    198.25 o 
 -20   6  19       32.55      110.81    250.37 o 
 -18   6  19        0.46     -118.98    140.81 o 
 -16   6  19       25.52       18.14    124.59 o 
 -14   6  19      474.00      445.37    154.30 o 
 -12   6  19      194.53      475.64    144.28 o 
 -10   6  19      245.43      229.93    172.84 o 
  -8   6  19       45.19      -14.75     57.81 o 
  -6   6  19       16.11       24.84     65.48 o 
  -4   6  19       41.04      -48.87     58.06 o 
  -2   6  19     3269.60     3640.36    185.86 o 
   0   6  19      394.21      352.48     87.04 o 
   2   6  19      186.08      203.35    108.49 o 
   4   6  19      100.92      276.83    115.23 o 
   6   6  19       19.54       27.44    112.54 o 
   8   6  19      210.43      126.09    151.13 o 
  10   6  19       80.58      173.91     99.28 o 
  12   6  19       41.01       36.15    163.08 o 
  14   6  19       57.34      -69.74    110.80 o 
 -19   7  19        0.16     -104.00    225.78 o 
 -17   7  19       14.41      120.44    149.43 o 
 -15   7  19      480.75      307.61    186.26 o 
 -13   7  19      270.39      426.72    147.17 o 
 -11   7  19      370.86      456.96    178.13 o 
  -9   7  19      477.89      997.19    171.39 o 
  -7   7  19      799.50      751.27    113.05 o 
  -5   7  19      253.51      175.61    132.23 o 
  -3   7  19     1056.10      863.90    118.36 o 
  -1   7  19     1512.95     1607.02    233.83 o 
   1   7  19      761.09      742.56    330.36 o 
   3   7  19     3677.47     3551.49    365.15 o 
   5   7  19      139.10      142.39    108.84 o 
   7   7  19     1064.06     1099.47    185.80 o 
   9   7  19      951.96     1006.04    190.20 o 
  11   7  19       44.61     -113.89    116.67 o 
  13   7  19      434.40      322.36    290.83 o 
  15   7  19      510.11      494.65    173.88 o 
 -18   8  19       86.53       47.27    273.44 o 
 -16   8  19      101.45      113.01    154.81 o 
 -14   8  19       33.84       64.05    141.03 o 
 -12   8  19      591.20      664.93    198.74 o 
 -10   8  19      487.26      379.46    144.90 o 
  -8   8  19      131.00      126.89     89.57 o 
  -6   8  19      127.45       71.05     85.87 o 
  -4   8  19       24.71       64.51     87.61 o 
  -2   8  19      821.12      645.37    116.70 o 
   0   8  19      189.92      -41.08    152.98 o 
   2   8  19       11.20       41.67    114.74 o 
   4   8  19       28.34       60.75    111.83 o 
   6   8  19      183.19       91.22    119.80 o 
   8   8  19      685.48      697.62    274.76 o 
  10   8  19     1599.53     1846.46    245.76 o 
  12   8  19       33.45      124.00    158.39 o 
 -17   9  19        8.87     -100.48    151.44 o 
 -15   9  19      334.40      151.75    160.16 o 
 -13   9  19       63.46       -2.91    132.08 o 
 -11   9  19     2170.64     2306.62    410.91 o 
  -9   9  19      636.12     1339.96    286.67 o 
  -7   9  19       42.48      -66.30     88.07 o 
  -5   9  19       46.55      -78.58     78.58 o 
  -3   9  19      121.81      136.91    104.75 o 
  -1   9  19      276.56      236.12    130.23 o 
   1   9  19      369.27      372.52    143.56 o 
   3   9  19     1886.59     2235.02    364.96 o 
   5   9  19       12.92       37.48    106.26 o 
   7   9  19      132.61       93.12    116.59 o 
   9   9  19      254.57      471.77    157.94 o 
  11   9  19      140.60       92.09    187.21 o 
 -16  10  19      304.41      312.39    259.07 o 
 -14  10  19        0.35      -26.42    159.40 o 
 -12  10  19      442.05       57.52    143.33 o 
 -10  10  19      126.67     -112.50    117.61 o 
  -8  10  19      116.01      -13.08     93.51 o 
  -6  10  19      640.09      592.81    129.93 o 
  -4  10  19     1310.82     1447.49    173.71 o 
  -2  10  19        2.99     -102.96    102.96 o 
   0  10  19        2.36       91.46    132.98 o 
   2  10  19     2838.93     2895.82    287.09 o 
   4  10  19      260.56      182.49    136.13 o 
   6  10  19       28.93      -69.13    115.53 o 
   8  10  19      499.66      504.75    170.95 o 
  10  10  19      243.46       93.28    128.97 o 
 -15  11  19      588.70      700.80    316.55 o 
 -13  11  19       13.95      166.49    175.79 o 
 -11  11  19      456.54      400.93    194.88 o 
  -9  11  19     1588.57     1579.74    352.48 o 
  -7  11  19      262.09      173.49    116.37 o 
  -5  11  19     3920.52     3872.63    252.48 o 
  -3  11  19     2097.75     2141.41    205.66 o 
  -1  11  19      283.97      122.68    133.30 o 
   1  11  19      567.52      199.28    150.69 o 
   3  11  19      888.51     1099.60    210.74 o 
   5  11  19       77.42      -10.47    124.33 o 
   7  11  19     1004.28     1190.54    219.35 o 
 -12  12  19       14.75      270.41    254.15 o 
 -10  12  19     1271.98     1126.65    338.87 o 
  -8  12  19        2.99     -163.50    269.84 o 
  -6  12  19      296.19      169.66    159.78 o 
  -4  12  19       45.47     -100.82    100.82 o 
  -2  12  19       17.53      235.67    158.91 o 
   0  12  19       54.67       90.76    141.33 o 
   2  12  19      158.61       63.15    168.87 o 
   4  12  19      226.14      212.44    147.79 o 
  -7  13  19       95.41      -61.88    128.44 o 
  -5  13  19      149.17       33.10    127.40 o 
  -3  13  19       21.16      -22.62    138.73 o 
  -1  13  19        0.09       -1.36    143.58 o 
 -22   0  20      962.66      851.35    348.70 o 
 -20   0  20      290.75      475.43    207.06 o 
 -18   0  20        5.00      147.88    185.32 o 
 -16   0  20      606.41      797.62    233.73 o 
 -14   0  20      182.17      167.16    176.24 o 
 -12   0  20     3664.13     3566.04    345.67 o 
 -10   0  20     8655.19     9487.49    490.52 o 
  -8   0  20     9877.47     9140.31    461.78 o 
  -6   0  20     1151.73     1332.37    292.35 o 
  -4   0  20    19832.78    17849.07    435.15 o 
  -2   0  20     7861.72     8510.16    282.62 o 
   0   0  20       56.88       81.37    116.86 o 
   2   0  20     1498.90     1253.29    202.90 o 
   4   0  20    14781.27    15377.94    659.58 o 
   6   0  20        0.45       45.43    104.19 o 
   8   0  20    14164.48    13953.78    498.92 o 
  10   0  20    10136.98     9995.28    446.86 o 
  12   0  20       88.34      245.71    170.57 o 
  14   0  20     3395.45     3150.30    701.18 o 
  16   0  20      464.81      589.46    448.92 o 
 -23   1  20       19.14       32.41    161.65 o 
 -21   1  20       26.15      158.18    107.04 o 
 -19   1  20       66.52       89.38    104.78 o 
 -17   1  20      526.38      479.10    161.36 o 
 -15   1  20     1967.25     2268.10    228.87 o 
 -13   1  20      187.29      146.64    110.42 o 
 -11   1  20     1444.82     1441.45    171.12 o 
  -9   1  20     1342.06     1396.00    156.31 o 
  -7   1  20       84.40      102.70     42.40 o 
  -5   1  20      212.06      264.79     56.22 o 
  -3   1  20      297.58      317.74     55.94 o 
  -1   1  20        8.02       21.05     41.89 o 
   1   1  20     2614.43     2667.50    118.08 o 
   3   1  20    14241.59    15869.03    349.81 o 
   5   1  20     3119.43     2864.40    372.34 o 
   7   1  20      110.92        8.88     62.13 o 
   9   1  20       83.85       98.54     74.41 o 
  11   1  20      263.37      162.71     94.67 o 
  13   1  20       46.06      207.30    103.86 o 
  15   1  20      149.24       91.64    118.24 o 
  17   1  20       82.22       15.67    346.43 o 
 -22   2  20        4.07      227.51    135.56 o 
 -20   2  20       88.12       62.38    110.18 o 
 -18   2  20       45.42       47.20    101.86 o 
 -16   2  20       31.37       63.02    118.60 o 
 -14   2  20     6491.99     5686.06    315.03 o 
 -12   2  20      133.46      258.21    117.13 o 
 -10   2  20      556.17      826.21    134.11 o 
  -8   2  20       29.82       72.30     54.60 o 
  -6   2  20     1550.73     1678.47     99.30 o 
  -4   2  20      434.44      412.13     65.88 o 
  -2   2  20      592.86      558.15     69.51 o 
   0   2  20      465.17      430.63     66.03 o 
   2   2  20     2707.84     2677.01    150.18 o 
   4   2  20      560.05      575.39    126.49 o 
   6   2  20       60.20       96.37     78.46 o 
   8   2  20      319.87      586.22    107.00 o 
  10   2  20       30.40      -16.17     73.04 o 
  12   2  20       33.14       16.66     87.86 o 
  14   2  20       37.19      174.22    100.88 o 
  16   2  20      299.24      178.71    108.44 o 
 -21   3  20       37.01       15.96    128.39 o 
 -19   3  20        8.23      -82.21    133.94 o 
 -17   3  20       76.46      184.65    108.51 o 
 -15   3  20      197.53      123.02    120.65 o 
 -13   3  20       54.03      -54.13    159.22 o 
 -11   3  20      160.00      260.39    108.04 o 
  -9   3  20     1499.12     1507.85    174.26 o 
  -7   3  20     1197.97     1234.47    142.09 o 
  -5   3  20     4387.57     4282.90    149.25 o 
  -3   3  20     4246.42     3952.86    206.09 o 
  -1   3  20     1233.18     1282.04     96.40 o 
   1   3  20     1188.96     1181.73    107.82 o 
   3   3  20      241.97      125.48    109.68 o 
   5   3  20      970.97     1086.41    134.45 o 
   7   3  20      113.88      270.60    167.54 o 
   9   3  20     2157.65     2119.77    188.86 o 
  11   3  20     1907.43     2345.05    201.09 o 
  13   3  20       27.24       12.51    114.86 o 
  15   3  20      110.92      -45.70    106.44 o 
 -22   4  20      176.59      245.45    258.69 o 
 -20   4  20       11.12      149.30    256.61 o 
 -18   4  20       71.55       46.27    134.41 o 
 -16   4  20      461.13      473.89    156.71 o 
 -14   4  20      219.12       64.19    117.66 o 
 -12   4  20      823.71      813.61    158.13 o 
 -10   4  20      382.79      533.55    131.67 o 
  -8   4  20      284.95      372.50     64.05 o 
  -6   4  20      177.65       59.87     48.99 o 
  -4   4  20     1767.28     1897.58    115.63 o 
  -2   4  20    10855.75    11384.39    293.20 o 
   0   4  20      160.38      306.07     78.62 o 
   2   4  20      452.49      498.94    133.32 o 
   4   4  20     4112.49     4595.47    275.97 o 
   6   4  20      161.84      207.89     91.60 o 
   8   4  20      183.43      218.30     99.93 o 
  10   4  20     1553.54     1922.78    242.38 o 
  12   4  20      153.59      -76.00     76.00 o 
  14   4  20      672.50      647.94    140.48 o 
  16   4  20      154.34       30.28    192.81 o 
 -21   5  20       11.02       95.31    233.73 o 
 -19   5  20       52.88      -10.09    139.21 o 
 -17   5  20        1.99      145.64    161.30 o 
 -15   5  20        0.68     -112.12    112.12 o 
 -13   5  20      232.63      332.07    127.13 o 
 -11   5  20      135.60      200.14    113.06 o 
  -9   5  20      130.97      141.81     96.68 o 
  -7   5  20     1919.63     2047.30    128.94 o 
  -5   5  20     2848.48     3126.74    147.66 o 
  -3   5  20      469.42      306.71     84.33 o 
  -1   5  20     1075.88      993.06    116.85 o 
   1   5  20       39.15       55.69    106.84 o 
   3   5  20      945.29      539.09    136.20 o 
   5   5  20      276.77      177.47     92.14 o 
   7   5  20      372.99      240.76    106.49 o 
   9   5  20      179.06      139.84    104.25 o 
  11   5  20      118.75       59.40    125.34 o 
  13   5  20      195.01      118.87    121.04 o 
  15   5  20      898.57      892.21    235.33 o 
 -20   6  20        0.88     -195.91    195.91 o 
 -18   6  20      210.94      -63.00    146.11 o 
 -16   6  20      237.41      -46.11    137.55 o 
 -14   6  20       17.16       39.73    131.75 o 
 -12   6  20       13.14      -54.94    103.18 o 
 -10   6  20     1640.13     2073.69    224.47 o 
  -8   6  20     1763.95     1641.06    121.86 o 
  -6   6  20      617.59      717.79     93.81 o 
  -4   6  20    11666.63    11812.91    322.93 o 
  -2   6  20     2799.80     2700.84    167.93 o 
   0   6  20      724.33      726.53    143.58 o 
   2   6  20     3720.55     3812.62    372.90 o 
   4   6  20     2522.79     2952.00    249.15 o 
   6   6  20      126.20      241.20    102.59 o 
   8   6  20      282.07      373.72    115.42 o 
  10   6  20      456.81      334.17    118.80 o 
  12   6  20       44.22      -83.51     89.26 o 
  14   6  20      646.18      725.10    232.37 o 
 -19   7  20       33.72      221.25    234.86 o 
 -17   7  20      196.44      -44.14    129.78 o 
 -15   7  20       58.97      266.82    149.60 o 
 -13   7  20      114.09       23.06    126.33 o 
 -11   7  20       26.76       16.67    113.93 o 
  -9   7  20      795.83      740.72    169.78 o 
  -7   7  20      564.17      345.80    195.43 o 
  -5   7  20     2329.63     2491.03    204.98 o 
  -3   7  20     4089.13     4302.43    425.66 o 
  -1   7  20      632.60      659.11    112.67 o 
   1   7  20      126.55       96.65    113.22 o 
   3   7  20      809.73      881.21    189.48 o 
   5   7  20      514.61      482.60    298.02 o 
   7   7  20      143.10      -39.14    100.93 o 
   9   7  20      269.22      575.58    157.23 o 
  11   7  20      280.06      -76.63    125.73 o 
  13   7  20       16.25      201.05    162.63 o 
 -18   8  20        0.05     -121.62    178.51 o 
 -16   8  20       14.42      -14.51    144.21 o 
 -14   8  20       12.62       35.74    136.52 o 
 -12   8  20      132.88      -54.42    123.74 o 
 -10   8  20      874.45      578.62    167.25 o 
  -8   8  20       56.80       31.84     84.94 o 
  -6   8  20       75.32      302.63     96.93 o 
  -4   8  20        0.12       11.52     83.31 o 
  -2   8  20      236.50       29.72     88.39 o 
   0   8  20       70.60      -43.37    104.56 o 
   2   8  20      101.82       38.01    114.21 o 
   4   8  20        4.91      -48.49    101.83 o 
   6   8  20       28.16      128.01    114.03 o 
   8   8  20      153.33      142.94    125.95 o 
  10   8  20       92.46       13.02    227.86 o 
  12   8  20      239.00       58.33    129.21 o 
 -17   9  20      356.42      555.20    276.84 o 
 -15   9  20      404.01      534.60    198.96 o 
 -13   9  20       15.36      -28.83    136.91 o 
 -11   9  20      101.87     -122.53    125.65 o 
  -9   9  20      722.21      796.62    185.70 o 
  -7   9  20     3223.44     3333.75    309.22 o 
  -5   9  20     3222.06     3068.30    278.13 o 
  -3   9  20     7708.26     6991.82    284.16 o 
  -1   9  20      632.63      620.24    287.43 o 
   1   9  20     2220.23     1521.42    216.62 o 
   3   9  20     1199.28     1426.88    372.34 o 
   5   9  20      965.41     1181.17    203.97 o 
   7   9  20       21.64      -66.45    200.82 o 
   9   9  20      654.83      846.52    190.74 o 
  11   9  20       94.06      181.94    126.24 o 
 -16  10  20      102.10       32.15    223.14 o 
 -14  10  20      208.22      168.74    166.98 o 
 -12  10  20      125.31      326.53    170.46 o 
 -10  10  20     1284.55     1579.06    249.55 o 
  -8  10  20      181.81      252.26    188.09 o 
  -6  10  20      378.90      331.39    119.15 o 
  -4  10  20     1860.98     1702.13    180.70 o 
  -2  10  20     1970.06     2468.51    263.01 o 
   0  10  20       44.87      -73.62    112.39 o 
   2  10  20      464.21      565.10    166.29 o 
   4  10  20     1100.23      971.53    201.92 o 
   6  10  20        0.07      121.40    123.97 o 
   8  10  20       33.62     -117.16    284.97 o 
 -15  11  20        0.01      379.33    275.71 o 
 -13  11  20        2.62      -69.47    201.77 o 
 -11  11  20       93.24       18.45    152.81 o 
  -9  11  20      560.09      268.52    225.41 o 
  -7  11  20      899.78     1020.52    165.23 o 
  -5  11  20       11.45     -100.54    100.88 o 
  -3  11  20      120.63      126.21    140.36 o 
  -1  11  20       17.50      160.16    148.01 o 
   1  11  20       26.30     -108.02    108.02 o 
   3  11  20        9.54        6.55    126.74 o 
   5  11  20        0.00        9.80    142.35 o 
   7  11  20        0.04      130.73    122.38 o 
 -10  12  20       51.16      368.74    268.90 o 
  -8  12  20      413.08      735.80    565.41 o 
  -6  12  20        0.63       43.32    117.38 o 
  -4  12  20     1318.49     1788.25    261.46 o 
  -2  12  20      307.10      233.15    205.74 o 
   0  12  20        0.13     -112.96    128.58 o 
   2  12  20      297.73      214.52    199.50 o 
   4  12  20      189.90       77.17    172.27 o 
  -7  13  20      139.02       78.17    133.33 o 
  -5  13  20       20.05      -95.39    310.88 o 
  -3  13  20      114.26      120.54    167.75 o 
  -1  13  20      123.12      291.81    496.20 o 
 -23   1  21      396.63       47.31    150.10 o 
 -21   1  21      132.10      311.95    117.28 o 
 -19   1  21       44.70      -96.45    118.55 o 
 -17   1  21        2.22       77.15    120.95 o 
 -15   1  21       41.18       99.76    114.24 o 
 -13   1  21      128.29      194.48    111.42 o 
 -11   1  21      715.63      789.43    141.60 o 
  -9   1  21     1773.28     1440.13    162.81 o 
  -7   1  21       29.31       26.31     61.63 o 
  -5   1  21     2873.95     2951.36    124.12 o 
  -3   1  21     6539.13     6993.65    183.84 o 
  -1   1  21      863.74     1091.68    100.01 o 
   1   1  21      126.82      225.01     56.31 o 
   3   1  21     2759.31     3039.25    240.91 o 
   5   1  21      613.47      653.52    138.04 o 
   7   1  21      828.35      867.50    133.77 o 
   9   1  21       49.62       77.99     82.07 o 
  11   1  21      324.07      309.55    102.43 o 
  13   1  21       11.74      149.27    103.94 o 
  15   1  21      935.95      934.09    150.05 o 
 -22   2  21      465.12      225.80    197.29 o 
 -20   2  21       48.52      -66.12    109.88 o 
 -18   2  21        0.52       15.27    147.12 o 
 -16   2  21      242.02      131.92    123.48 o 
 -14   2  21      822.81      855.41    163.55 o 
 -12   2  21       79.97      210.77    107.23 o 
 -10   2  21      708.71      769.18    133.96 o 
  -8   2  21     2171.37     1974.42    183.31 o 
  -6   2  21      465.38      485.88     67.65 o 
  -4   2  21    10669.59    11199.46    242.55 o 
  -2   2  21     2042.96     2307.58    117.24 o 
   0   2  21      452.33      477.78     69.59 o 
   2   2  21     1663.48     1891.04    138.19 o 
   4   2  21     1012.35      996.61    156.76 o 
   6   2  21      181.20      216.57    154.78 o 
   8   2  21       76.34       67.28     87.71 o 
  10   2  21      881.93      736.03    130.34 o 
  12   2  21      378.87      277.55    105.93 o 
  14   2  21     1088.89     1179.72    161.64 o 
  16   2  21      422.83      197.44    174.50 o 
 -21   3  21       29.37      -40.53    150.87 o 
 -19   3  21        4.07     -105.21    134.00 o 
 -17   3  21        0.14       20.19    129.29 o 
 -15   3  21      399.38        4.14    116.02 o 
 -13   3  21      136.15       84.72    103.44 o 
 -11   3  21       37.16      102.98    101.61 o 
  -9   3  21       21.48       -3.52    108.92 o 
  -7   3  21       42.29       50.88     48.71 o 
  -5   3  21       79.82       97.27     52.02 o 
  -3   3  21       28.83      -12.99     46.44 o 
  -1   3  21      325.17      423.09     70.62 o 
   1   3  21      103.59      108.07     70.32 o 
   3   3  21        0.92       -4.16     89.29 o 
   5   3  21      159.09       43.36    111.76 o 
   7   3  21      545.52      543.81    147.70 o 
   9   3  21        6.24      123.01     93.29 o 
  11   3  21        3.48      -49.21     84.78 o 
  13   3  21        0.85      -91.97     92.42 o 
  15   3  21        0.23      -85.71    102.60 o 
 -22   4  21      412.44      352.48    295.37 o 
 -20   4  21        7.53      -48.22    144.62 o 
 -18   4  21       45.95      -82.33    272.30 o 
 -16   4  21       34.94      -93.55    119.48 o 
 -14   4  21      143.83      279.62    141.71 o 
 -12   4  21       26.57      -12.03    215.01 o 
 -10   4  21     1186.43     1167.71    171.97 o 
  -8   4  21     1591.36     1804.64    137.19 o 
  -6   4  21      950.38      854.34     93.95 o 
  -4   4  21     2141.53     2160.95    122.49 o 
  -2   4  21     4655.42     4678.64    163.85 o 
   0   4  21      131.42       47.73     67.13 o 
   2   4  21     1333.32     1511.59    180.36 o 
   4   4  21     3999.52     3643.35    258.99 o 
   6   4  21        7.23      -76.20     76.20 o 
   8   4  21        4.19       39.87     91.46 o 
  10   4  21     1334.82     1867.03    191.07 o 
  12   4  21       54.14      -18.24     97.34 o 
  14   4  21      210.48      453.97    132.16 o 
  16   4  21       40.35      197.96    135.70 o 
 -21   5  21      820.45     1290.04    378.20 o 
 -19   5  21       38.41       64.85    148.56 o 
 -17   5  21      540.92      461.06    218.41 o 
 -15   5  21      501.57      629.37    171.95 o 
 -13   5  21     1232.12     1439.91    204.71 o 
 -11   5  21      177.91      289.82    130.37 o 
  -9   5  21     6616.06     6283.32    317.02 o 
  -7   5  21      617.79      790.90     89.33 o 
  -5   5  21     4475.25     4654.70    264.53 o 
  -3   5  21    16817.19    16445.98    556.61 o 
  -1   5  21     1796.51     1801.06    247.83 o 
   1   5  21       34.50       86.19    100.98 o 
   3   5  21    10621.85    11004.76    420.79 o 
   5   5  21      567.33      695.94    127.38 o 
   7   5  21      214.08      235.72    106.18 o 
   9   5  21     3880.89     4306.03    260.10 o 
  11   5  21      615.89      440.31    138.99 o 
  13   5  21       73.98       73.45    115.15 o 
  15   5  21      491.22      306.86    132.41 o 
 -20   6  21       33.72     -242.05    242.05 o 
 -18   6  21       32.45     -126.57    126.57 o 
 -16   6  21      240.33      134.01    149.46 o 
 -14   6  21      141.81       64.12    129.91 o 
 -12   6  21       83.45      171.43    128.61 o 
 -10   6  21       72.23       51.00    108.86 o 
  -8   6  21      331.67      412.39     99.88 o 
  -6   6  21       47.94       39.49     97.99 o 
  -4   6  21      132.94       45.25     76.69 o 
  -2   6  21     1329.40     1235.81    132.62 o 
   0   6  21       66.26      132.11    103.65 o 
   2   6  21      603.96      946.30    168.88 o 
   4   6  21      998.08      923.58    170.76 o 
   6   6  21        5.42       -7.70     89.72 o 
   8   6  21        2.04       11.40     92.58 o 
  10   6  21        0.95      110.47    109.02 o 
  12   6  21      173.59      136.99    104.00 o 
  14   6  21        1.65      -50.03    126.65 o 
 -19   7  21       10.90      -50.74    163.45 o 
 -17   7  21       38.62       71.84    140.84 o 
 -15   7  21      470.39      575.53    183.73 o 
 -13   7  21       77.29      146.53    127.30 o 
 -11   7  21       15.95      174.40    130.27 o 
  -9   7  21     2018.30     1949.25    231.14 o 
  -7   7  21      649.75      785.32    140.62 o 
  -5   7  21      357.58      380.05    101.70 o 
  -3   7  21     2180.03     2176.80    168.86 o 
  -1   7  21      103.84       27.48    189.29 o 
   1   7  21       52.50      108.51    163.57 o 
   3   7  21     2996.82     3118.96    267.35 o 
   5   7  21     1460.64     1674.21    224.56 o 
   7   7  21        1.18      -50.32     95.83 o 
   9   7  21      374.75      148.38    131.49 o 
  11   7  21      121.12      153.30    134.45 o 
  13   7  21       53.43      -88.06    184.56 o 
 -18   8  21       66.52      208.74    186.64 o 
 -16   8  21       27.01     -145.44    145.44 o 
 -14   8  21       84.82      121.55    136.92 o 
 -12   8  21       34.71      -11.77    126.57 o 
 -10   8  21       19.39       19.05    296.32 o 
  -8   8  21      550.24      474.91    142.48 o 
  -6   8  21      324.35      297.34    120.72 o 
  -4   8  21     4800.12     5299.14    247.97 o 
  -2   8  21       55.26       65.04     89.79 o 
   0   8  21      313.77      294.05    174.35 o 
   2   8  21      213.79       78.03    113.86 o 
   4   8  21      192.46      211.08    136.15 o 
   6   8  21      387.96      253.25    134.26 o 
   8   8  21      840.69      845.50    178.52 o 
  10   8  21     1670.51     1296.44    256.23 o 
  12   8  21       10.73       56.88    165.27 o 
 -17   9  21       87.42      343.03    236.75 o 
 -15   9  21      626.93      561.44    202.94 o 
 -13   9  21       43.29      295.34    160.39 o 
 -11   9  21      341.56      538.69    178.00 o 
  -9   9  21     1086.66     1043.68    287.62 o 
  -7   9  21      380.31      462.16    117.54 o 
  -5   9  21       14.96       -0.18     93.73 o 
  -3   9  21      554.31      346.08    114.72 o 
  -1   9  21      335.94      205.44    140.73 o 
   1   9  21       64.39      -32.33    117.91 o 
   3   9  21     2170.15     2206.50    261.54 o 
   5   9  21     1289.95      898.36    205.74 o 
   7   9  21       51.58       -2.78    106.48 o 
   9   9  21        1.67     -183.05    183.05 o 
 -16  10  21       15.46       17.02    230.70 o 
 -14  10  21      408.68      273.79    251.31 o 
 -12  10  21        5.03      164.17    158.15 o 
 -10  10  21      292.98      484.96    317.88 o 
  -8  10  21      957.39     1056.13    210.85 o 
  -6  10  21        4.70      241.28    117.68 o 
  -4  10  21      576.36      601.28    138.27 o 
  -2  10  21      238.82      185.02    144.75 o 
   0  10  21       96.86      330.12    167.16 o 
   2  10  21      473.89      240.51    154.95 o 
   4  10  21     1446.32     1982.02    264.64 o 
   6  10  21      175.49      133.04    165.84 o 
   8  10  21      150.60      254.01    152.90 o 
 -13  11  21      317.55      287.15    188.56 o 
 -11  11  21      661.68      645.07    216.78 o 
  -9  11  21     1251.24     1199.65    319.58 o 
  -7  11  21      459.64      683.79    153.58 o 
  -5  11  21     1442.22     1491.35    186.95 o 
  -3  11  21      812.52      622.22    419.23 o 
  -1  11  21      722.07      749.39    461.21 o 
   1  11  21       30.69       45.97    133.37 o 
   3  11  21     1421.93     1762.14    265.52 o 
   5  11  21      776.36      649.92    267.20 o 
 -10  12  21      844.58      906.92    312.77 o 
  -8  12  21        2.01      420.56    287.81 o 
  -6  12  21       59.48      -67.24    118.39 o 
  -4  12  21       24.96      129.30    154.97 o 
  -2  12  21        7.99      133.60    155.65 o 
   0  12  21      238.83      223.48    155.41 o 
   2  12  21      287.19      204.77    165.96 o 
  -7  13  21      113.13       65.07    166.41 o 
  -5  13  21        0.14      259.65    177.67 o 
  -3  13  21      414.43      -65.25    161.60 o 
 -22   0  22     1619.90     1724.70    312.96 o 
 -20   0  22      385.30      135.40    207.63 o 
 -18   0  22        1.46       29.88    178.51 o 
 -16   0  22     4115.25     3671.17    405.81 o 
 -14   0  22     2911.77     2274.49    330.55 o 
 -12   0  22     2043.92     1942.81    287.43 o 
 -10   0  22     1025.37      984.83    210.66 o 
  -8   0  22    11036.38    11330.83    534.39 o 
  -6   0  22     3172.92     3303.47    209.90 o 
  -4   0  22     8880.14     8607.84    293.47 o 
  -2   0  22     7515.64     7025.84    265.04 o 
   0   0  22     2168.86     1962.46    155.56 o 
   2   0  22     5809.70     6162.75    403.16 o 
   4   0  22     8192.99     7411.94    465.18 o 
   6   0  22      167.75      348.32    162.63 o 
   8   0  22     3687.94     3695.09    291.19 o 
  10   0  22     3527.78     4257.33    445.33 o 
  12   0  22      616.97      604.70    185.35 o 
  14   0  22       88.74       97.56    164.50 o 
  16   0  22       15.83      232.97    202.34 o 
 -23   1  22      187.22      130.70    167.83 o 
 -21   1  22       16.52        3.85    116.82 o 
 -19   1  22       29.86      128.87    140.53 o 
 -17   1  22       51.10       77.48    128.45 o 
 -15   1  22       55.10      181.57    123.66 o 
 -13   1  22     2107.56     1878.47    207.29 o 
 -11   1  22      121.80      127.27     91.32 o 
  -9   1  22      387.59      244.41    109.30 o 
  -7   1  22      230.68      231.84     56.03 o 
  -5   1  22      133.24       87.26     50.15 o 
  -3   1  22      993.27     1017.50    109.23 o 
  -1   1  22     1131.83     1159.24     91.41 o 
   1   1  22      151.47      158.96     56.83 o 
   3   1  22     2392.34     2177.21    299.72 o 
   5   1  22      494.02      721.25    144.01 o 
   7   1  22        2.25      -20.66     81.80 o 
   9   1  22      334.07      223.24    103.36 o 
  11   1  22       21.88      -61.56     80.47 o 
  13   1  22        0.26       73.46    100.17 o 
  15   1  22        4.83     -101.34    101.34 o 
 -22   2  22       36.63       32.83    118.85 o 
 -20   2  22       53.69       90.22    188.32 o 
 -18   2  22      139.99       91.47    138.75 o 
 -16   2  22        2.01      -22.90    108.54 o 
 -14   2  22      156.01       13.93    200.63 o 
 -12   2  22       31.98       59.26    185.32 o 
 -10   2  22     1365.04     1383.84    179.70 o 
  -8   2  22      835.35      868.68    171.32 o 
  -6   2  22      698.60      749.28    104.70 o 
  -4   2  22      175.60      105.85     54.52 o 
  -2   2  22      433.86      404.06    105.42 o 
   0   2  22     1627.86     1886.98    110.87 o 
   2   2  22     1790.55     1940.10    142.31 o 
   4   2  22     3436.00     3392.03    246.41 o 
   6   2  22      547.17      771.44    142.27 o 
   8   2  22      163.68       -2.91     92.83 o 
  10   2  22      108.26      205.05     95.46 o 
  12   2  22        0.42       51.98    119.71 o 
  14   2  22        4.14       63.08    138.49 o 
  16   2  22       29.63       45.09    135.20 o 
 -21   3  22      209.60      267.61    260.96 o 
 -19   3  22       18.73      159.85    155.21 o 
 -17   3  22        3.22      -62.59    112.19 o 
 -15   3  22      778.25      710.20    395.78 o 
 -13   3  22       41.60       39.80    105.29 o 
 -11   3  22      398.22      481.95    149.77 o 
  -9   3  22     1611.60     1555.34    183.32 o 
  -7   3  22      293.95      289.84     63.23 o 
  -5   3  22        3.80       -1.64     55.19 o 
  -3   3  22      947.93      828.21    106.07 o 
  -1   3  22      239.50      239.07     66.60 o 
   1   3  22       35.01        6.73     69.91 o 
   3   3  22     1758.32     2034.53    326.39 o 
   5   3  22      989.45     1416.52    385.76 o 
   7   3  22       67.87        0.33    113.38 o 
   9   3  22      286.41      520.19    125.64 o 
  11   3  22      217.30      159.19    102.05 o 
  13   3  22      118.34      190.83    106.59 o 
  15   3  22       34.47      -72.29    110.00 o 
 -20   4  22       56.86       38.49    178.13 o 
 -18   4  22        0.54      -85.15    128.50 o 
 -16   4  22      383.65      303.66    151.63 o 
 -14   4  22        3.00      149.99    122.76 o 
 -12   4  22      978.72      785.73    163.96 o 
 -10   4  22      861.78      824.01    151.13 o 
  -8   4  22     6441.74     6297.43    484.28 o 
  -6   4  22       27.26       52.42     64.25 o 
  -4   4  22     4630.14     4728.45    184.29 o 
  -2   4  22      538.23      464.00     77.34 o 
   0   4  22      196.05       -7.20     88.93 o 
   2   4  22      255.40      261.38    111.65 o 
   4   4  22     1092.46     1138.37    217.09 o 
   6   4  22     1337.79     1460.73    164.29 o 
   8   4  22       57.88       -8.56    157.28 o 
  10   4  22      522.22      166.43    116.07 o 
  12   4  22       67.27      -72.92    122.38 o 
  14   4  22       22.39        4.39    138.69 o 
 -19   5  22       12.56       86.84    147.46 o 
 -17   5  22       23.42      -66.52    134.23 o 
 -15   5  22       26.09      -80.46    122.01 o 
 -13   5  22     1066.79      941.72    183.57 o 
 -11   5  22      123.15       62.86    107.58 o 
  -9   5  22      857.02     1131.30    172.43 o 
  -7   5  22      318.42      322.54    103.90 o 
  -5   5  22      333.07      286.06     72.78 o 
  -3   5  22     2965.58     3184.66    178.68 o 
  -1   5  22      284.72      271.34     85.22 o 
   1   5  22       64.78      -23.94    195.34 o 
   3   5  22      745.94      816.17    158.93 o 
   5   5  22        1.88      -12.35    107.83 o 
   7   5  22       59.35       13.37     87.38 o 
   9   5  22       49.70      -49.67     97.55 o 
  11   5  22      908.42      589.92    140.04 o 
  13   5  22      379.12      110.60    150.51 o 
  15   5  22        1.30     -264.36    286.67 o 
 -20   6  22       60.10     -134.64    201.96 o 
 -18   6  22       14.81      -72.68    150.07 o 
 -16   6  22      217.22      275.15    147.63 o 
 -14   6  22      502.35      739.58    179.14 o 
 -12   6  22       42.67       14.22    118.82 o 
 -10   6  22      727.74      722.26    257.18 o 
  -8   6  22     2943.77     3405.14    261.49 o 
  -6   6  22       26.64      -39.37     61.09 o 
  -4   6  22     4849.99     4725.68    214.51 o 
  -2   6  22     2188.48     2482.14    170.30 o 
   0   6  22      706.36      862.30    159.63 o 
   2   6  22     1571.14     1669.63    207.49 o 
   4   6  22     1813.05     1611.51    320.52 o 
   6   6  22     1063.57     1162.18    184.73 o 
   8   6  22        6.69       63.11    139.37 o 
  10   6  22      424.99      370.96    188.37 o 
  12   6  22       22.62       92.60    130.85 o 
  14   6  22       21.78      -99.22    145.09 o 
 -19   7  22        0.40      -38.58    245.83 o 
 -17   7  22       76.13      124.96    160.26 o 
 -15   7  22      122.34      146.43    150.46 o 
 -13   7  22      233.35      291.20    225.03 o 
 -11   7  22       15.47       17.30    149.01 o 
  -9   7  22     1974.31     2185.93    244.90 o 
  -7   7  22      418.54      479.30     92.06 o 
  -5   7  22     5643.30     5617.33    238.44 o 
  -3   7  22     1332.06     1393.56    152.05 o 
  -1   7  22     1515.21     1851.43    209.92 o 
   1   7  22        5.75      -92.06    107.22 o 
   3   7  22       34.61     -104.65    104.65 o 
   5   7  22      660.64      789.00    172.47 o 
   7   7  22        7.72      -67.94     97.64 o 
   9   7  22       23.48     -101.10    101.10 o 
  11   7  22      560.17      419.67    355.32 o 
  13   7  22       54.55       60.85    129.18 o 
 -18   8  22        3.31      -20.04    194.02 o 
 -16   8  22       68.81      121.90    170.39 o 
 -14   8  22       93.91       92.89    144.26 o 
 -12   8  22      696.62      428.63    171.92 o 
 -10   8  22      561.81      818.96    189.86 o 
  -8   8  22      128.73      -83.87     83.87 o 
  -6   8  22      810.30      819.65    133.23 o 
  -4   8  22     2976.90     3018.51    201.81 o 
  -2   8  22       15.10      106.43    118.58 o 
   0   8  22       85.95      219.34    127.91 o 
   2   8  22       54.43       23.51    159.79 o 
   4   8  22      124.16     -115.38    115.38 o 
   6   8  22       38.46      -89.03     96.17 o 
   8   8  22       13.94      -80.37    105.68 o 
  10   8  22      235.44      242.28    167.50 o 
 -17   9  22       36.82       91.15    229.19 o 
 -15   9  22      244.12      363.69    178.09 o 
 -13   9  22      366.39      330.98    170.82 o 
 -11   9  22       59.49      -21.51    130.24 o 
  -9   9  22     4196.72     4280.99    328.70 o 
  -7   9  22     1365.60     1262.56    159.37 o 
  -5   9  22      430.78      662.64    126.56 o 
  -3   9  22     5147.98     4945.34    324.92 o 
  -1   9  22      950.11      988.22    221.62 o 
   1   9  22      147.51      166.91    227.49 o 
   3   9  22     2237.78     2528.32    281.57 o 
   5   9  22      977.06      757.48    305.21 o 
   7   9  22       39.90      -92.18    112.86 o 
   9   9  22      124.57       95.20    120.11 o 
 -16  10  22      215.01      302.56    301.42 o 
 -14  10  22      251.93      329.32    516.05 o 
 -12  10  22       99.22       57.45    168.30 o 
 -10  10  22      172.60      277.81    224.08 o 
  -8  10  22     1378.72     1734.80    353.99 o 
  -6  10  22      136.63      153.12    114.39 o 
  -4  10  22     1333.20     1244.48    169.02 o 
  -2  10  22     1427.78     1832.68    443.06 o 
   0  10  22      495.21      308.25    159.02 o 
   2  10  22      242.61      132.79    144.52 o 
   4  10  22      447.98       44.65    134.85 o 
   6  10  22      238.04      165.89    165.57 o 
   8  10  22        8.54      -26.97    103.76 o 
 -13  11  22       52.57      -61.27    202.34 o 
 -11  11  22      165.19       75.69    168.92 o 
  -9  11  22        5.87      100.98    231.08 o 
  -7  11  22      260.32      181.74    247.14 o 
  -5  11  22       38.95       37.97    120.06 o 
  -3  11  22       68.80      -91.39    138.30 o 
  -1  11  22      219.63       12.73    132.91 o 
   1  11  22       29.32       30.38    131.19 o 
   3  11  22       38.31       57.85    258.69 o 
   5  11  22       83.41      118.54    144.29 o 
 -10  12  22      289.47      570.70    272.30 o 
  -8  12  22      355.08      338.49    310.88 o 
  -6  12  22      119.51      126.16    130.45 o 
  -4  12  22      662.81      131.73    343.78 o 
  -2  12  22      833.96      866.00    205.63 o 
   0  12  22       33.88     -125.16    125.16 o 
   2  12  22       56.62       13.40    146.74 o 
  -5  13  22       27.46      -94.95    153.20 o 
 -21   1  23     1093.91     1448.32    195.01 o 
 -19   1  23        2.57        0.02    141.46 o 
 -17   1  23       45.61      171.06    135.68 o 
 -15   1  23     1441.11     1549.25    213.22 o 
 -13   1  23       62.76      -10.79     97.02 o 
 -11   1  23       24.32      115.73     87.45 o 
  -9   1  23     1531.41     1752.72    180.30 o 
  -7   1  23     6153.98     5733.83    224.69 o 
  -5   1  23     2235.49     2130.96    117.16 o 
  -3   1  23     3225.99     3159.15    136.10 o 
  -1   1  23     5870.94     5517.55    170.59 o 
   1   1  23      431.52      300.41     80.81 o 
   3   1  23        5.75      -75.29     75.29 o 
   5   1  23     1392.10     1626.37    195.53 o 
   7   1  23        1.72      120.10    224.46 o 
   9   1  23      149.33       63.56     92.57 o 
  11   1  23     1649.39     1934.78    180.26 o 
  13   1  23        1.29       22.83    109.87 o 
  15   1  23      186.00      170.26    129.60 o 
 -22   2  23      419.18      381.88    177.95 o 
 -20   2  23      255.52      272.71    133.06 o 
 -18   2  23       17.47     -117.76    117.76 o 
 -16   2  23      281.05      465.22    156.71 o 
 -14   2  23      971.08     1014.96    180.88 o 
 -12   2  23     1176.17     1770.84    468.40 o 
 -10   2  23      634.88      888.86    192.88 o 
  -8   2  23     7859.73     8114.49    331.97 o 
  -6   2  23      785.42      733.27     80.05 o 
  -4   2  23      883.57     1119.31     95.99 o 
  -2   2  23    10129.86     9828.03    357.06 o 
   0   2  23      663.30      740.46     85.82 o 
   2   2  23      344.94      429.31    124.55 o 
   4   2  23     4195.17     4567.98    503.00 o 
   6   2  23      339.48      433.12    142.39 o 
   8   2  23      194.80      103.41     80.44 o 
  10   2  23      135.86      269.10    150.42 o 
  12   2  23      231.84      181.84    106.85 o 
  14   2  23      274.68      414.28    134.54 o 
 -21   3  23      204.77      126.73    182.05 o 
 -19   3  23        0.72      197.80    148.73 o 
 -17   3  23       19.20        6.81    117.38 o 
 -15   3  23      249.00      130.84    125.95 o 
 -13   3  23      215.28      203.71    120.38 o 
 -11   3  23      166.86      271.97    118.57 o 
  -9   3  23        4.73      126.81     89.01 o 
  -7   3  23      663.65      635.19     78.75 o 
  -5   3  23     1409.44     1666.23    111.55 o 
  -3   3  23        0.94      -28.96     51.02 o 
  -1   3  23       23.97      -31.64     54.09 o 
   1   3  23      867.13      816.71    113.61 o 
   3   3  23       83.23      145.00     83.60 o 
   5   3  23      202.57      336.19    127.07 o 
   7   3  23        0.74      -74.57    135.66 o 
   9   3  23      201.70      185.23    108.52 o 
  11   3  23        5.88      102.60    101.83 o 
  13   3  23      160.30       92.84    109.93 o 
  15   3  23       13.88        6.23    156.95 o 
 -20   4  23      263.90      158.72    157.26 o 
 -18   4  23       49.01     -115.01    115.01 o 
 -16   4  23      287.21      334.15    157.54 o 
 -14   4  23      894.03     1169.63    209.14 o 
 -12   4  23      128.88        8.42    107.28 o 
 -10   4  23      371.35      564.70    139.35 o 
  -8   4  23     5465.35     5477.01    430.20 o 
  -6   4  23       33.76      -15.80     51.09 o 
  -4   4  23     4405.22     4312.12    195.71 o 
  -2   4  23     1419.69     1609.90    119.67 o 
   0   4  23        2.54      -76.98     76.98 o 
   2   4  23      402.68      300.72    112.96 o 
   4   4  23      564.75      750.97    154.60 o 
   6   4  23      678.27      743.41    235.05 o 
   8   4  23      169.98      -34.38    159.13 o 
  10   4  23      353.22      374.10    128.62 o 
  12   4  23      213.55      191.15    117.75 o 
  14   4  23       20.34      -40.25    101.64 o 
 -21   5  23      484.81      425.10    267.39 o 
 -19   5  23      278.40      382.32    172.85 o 
 -17   5  23        6.15     -118.05    134.90 o 
 -15   5  23     1278.60     1666.54    241.02 o 
 -13   5  23     2215.48     2251.71    252.82 o 
 -11   5  23       20.48      -76.54    100.22 o 
  -9   5  23     5052.38     5711.39    315.56 o 
  -7   5  23     7427.44     7820.32    225.11 o 
  -5   5  23     1915.46     1811.82    128.11 o 
  -3   5  23     5753.78     5994.87    199.66 o 
  -1   5  23      523.00      652.13    136.65 o 
   1   5  23      156.30      243.87    112.04 o 
   3   5  23     3731.38     3764.81    279.79 o 
   5   5  23     5947.11     6066.00    402.78 o 
   7   5  23      129.72      166.55    113.18 o 
   9   5  23     1613.19     1404.98    176.76 o 
  11   5  23     1243.03      752.77    156.72 o 
  13   5  23       30.96      -11.31    119.28 o 
 -20   6  23        1.94     -141.82    210.66 o 
 -18   6  23        0.35     -127.80    145.60 o 
 -16   6  23      111.54     -121.69    121.69 o 
 -14   6  23      360.87      233.42    240.16 o 
 -12   6  23      165.80       73.05    129.16 o 
 -10   6  23      563.43      809.01    191.37 o 
  -8   6  23      263.50      290.24    122.97 o 
  -6   6  23     2319.19     2231.46    227.88 o 
  -4   6  23       24.66       33.12     80.56 o 
  -2   6  23       64.70      106.98     84.34 o 
   0   6  23      118.04      184.84    112.45 o 
   2   6  23      280.99      520.64    154.97 o 
   4   6  23     1094.85     1177.99    190.14 o 
   6   6  23       76.32       96.37    126.89 o 
   8   6  23        3.13      170.03    125.50 o 
  10   6  23       77.73      146.92    222.95 o 
  12   6  23       19.22       40.61    133.62 o 
 -19   7  23       66.22      403.54    263.23 o 
 -17   7  23        4.39      -48.85    141.94 o 
 -15   7  23      175.58      247.35    155.69 o 
 -13   7  23     2992.41     3551.43    312.87 o 
 -11   7  23       50.53      168.47    206.87 o 
  -9   7  23     1415.91     1616.25    223.97 o 
  -7   7  23      161.17      237.15     90.13 o 
  -5   7  23     2456.94     2203.14    172.99 o 
  -3   7  23       77.05       60.17    106.09 o 
  -1   7  23      809.44      770.16    171.55 o 
   1   7  23      122.46      101.78    122.67 o 
   3   7  23      803.98      513.91    158.41 o 
   5   7  23     1765.63     1679.72    231.54 o 
   7   7  23       59.26      -98.89     99.47 o 
   9   7  23        6.40      -41.13    103.06 o 
  11   7  23       24.07       73.85    273.25 o 
 -18   8  23        0.63      214.06    249.23 o 
 -16   8  23       52.41       42.03    404.86 o 
 -14   8  23        7.68       43.91    138.52 o 
 -12   8  23      218.87      237.19    159.56 o 
 -10   8  23      183.70      230.50    154.42 o 
  -8   8  23     2755.33     2764.37    302.94 o 
  -6   8  23      777.98      887.35    133.92 o 
  -4   8  23      181.70      139.28     98.97 o 
  -2   8  23      801.63      562.01    152.12 o 
   0   8  23      240.26      266.63    136.25 o 
   2   8  23      309.64      344.80    139.94 o 
   4   8  23     1910.28     1820.22    245.06 o 
   6   8  23      274.85       80.24    349.27 o 
   8   8  23      444.16      243.17    167.28 o 
  10   8  23      258.17      -46.37    115.71 o 
 -17   9  23        1.50       23.45    222.00 o 
 -15   9  23      747.21      742.98    217.47 o 
 -13   9  23      278.07      325.03    194.21 o 
 -11   9  23       11.57      200.75    149.44 o 
  -9   9  23       79.55       68.99    142.91 o 
  -7   9  23       16.76       69.62    102.63 o 
  -5   9  23      115.48       34.96     96.93 o 
  -3   9  23       27.72      106.62    121.90 o 
  -1   9  23      231.91      288.46    144.47 o 
   1   9  23       90.18       80.01    166.60 o 
   3   9  23     1744.86     1850.78    249.33 o 
   5   9  23      998.67     1006.27    206.14 o 
   7   9  23        4.24      163.30    155.39 o 
   9   9  23        2.48       45.41    127.30 o 
 -14  10  23      711.16      115.19    190.80 o 
 -12  10  23      401.49      203.67    347.56 o 
 -10  10  23      109.35       73.90    145.05 o 
  -8  10  23      623.95      807.08    290.83 o 
  -6  10  23      183.91      234.65    122.05 o 
  -4  10  23        4.37       16.96    135.78 o 
  -2  10  23      417.07      315.65    147.97 o 
   0  10  23       33.18       -3.58    145.59 o 
   2  10  23      143.09       71.86    136.64 o 
   4  10  23     1546.30     1569.59    253.62 o 
   6  10  23      144.31      276.35    146.23 o 
 -11  11  23       29.89      -82.27    158.97 o 
  -9  11  23     1759.49     1736.94    282.14 o 
  -7  11  23      407.35      297.89    166.18 o 
  -5  11  23       18.43      103.25    150.50 o 
  -3  11  23     1605.34     1747.31    253.09 o 
  -1  11  23      566.70      687.67    284.22 o 
   1  11  23       11.60     -114.97    260.20 o 
   3  11  23     1407.04     1598.30    269.11 o 
  -8  12  23      137.26     -220.11    220.11 o 
  -6  12  23        1.57       40.18    233.54 o 
  -4  12  23        4.96      164.12    202.71 o 
  -2  12  23       16.37     -136.79    136.79 o 
   0  12  23      255.28       37.66    156.58 o 
 -22   0  24      281.05       62.40    156.32 o 
 -20   0  24     1466.71     1696.98    356.64 o 
 -18   0  24     1340.39     1132.33    293.86 o 
 -16   0  24        7.16       27.99    169.43 o 
 -14   0  24     7288.61     7048.49    503.38 o 
 -12   0  24     1480.19     1689.41    273.06 o 
 -10   0  24     4630.45     5384.41    398.62 o 
  -8   0  24    12639.17    11816.06    563.14 o 
  -6   0  24     3483.10     3217.65    194.84 o 
  -4   0  24    10540.01    10203.45    337.40 o 
  -2   0  24     7893.15     8475.99    309.07 o 
   0   0  24      220.79      414.50    134.64 o 
   2   0  24      841.48      943.98    217.09 o 
   4   0  24    17728.80    17869.89    778.71 o 
   6   0  24     2639.33     2254.82    319.58 o 
   8   0  24     1323.71     1438.67    282.51 o 
  10   0  24     6466.94     6299.41    386.50 o 
  12   0  24      818.34      457.19    181.68 o 
  14   0  24       45.92       45.57    167.95 o 
 -21   1  24      144.21      292.90    136.97 o 
 -19   1  24      109.95      -98.94    132.85 o 
 -17   1  24        1.22      175.19    132.02 o 
 -15   1  24     1281.59     1312.28    202.37 o 
 -13   1  24       33.80       30.10    105.96 o 
 -11   1  24      166.64      191.60    119.51 o 
  -9   1  24      607.95      646.85    132.61 o 
  -7   1  24      454.33      642.36     75.99 o 
  -5   1  24     3268.38     2894.88    133.87 o 
  -3   1  24      352.16      519.23    114.63 o 
  -1   1  24      958.18      974.87     93.84 o 
   1   1  24     1143.06     1060.41    116.10 o 
   3   1  24     2987.64     3169.11    239.61 o 
   5   1  24     1612.08     1308.53    183.17 o 
   7   1  24       91.09       41.01     94.45 o 
   9   1  24        4.12      -98.07    140.82 o 
  11   1  24        1.89       33.58     88.53 o 
  13   1  24      478.33      519.31    135.08 o 
  15   1  24       23.17     -152.79    152.79 o 
 -22   2  24       45.91       69.91    157.16 o 
 -20   2  24       10.70       37.02    120.83 o 
 -18   2  24        5.68      119.55    194.02 o 
 -16   2  24      117.19      -22.37    123.94 o 
 -14   2  24      462.84      464.17    199.88 o 
 -12   2  24      425.21      554.01    142.00 o 
 -10   2  24      390.87      100.93     93.57 o 
  -8   2  24      432.31      472.65    113.42 o 
  -6   2  24      181.94      224.31     60.67 o 
  -4   2  24      317.63      255.51     94.92 o 
  -2   2  24     4932.12     4884.22    169.53 o 
   0   2  24      213.59      154.49     77.57 o 
   2   2  24       55.93       43.58     71.93 o 
   4   2  24     2110.39     1846.74    304.07 o 
   6   2  24        1.35      -18.74     89.54 o 
   8   2  24      923.90      592.32    136.73 o 
  10   2  24      129.03      187.89    155.36 o 
  12   2  24      225.82      241.67    128.52 o 
  14   2  24       46.57      138.10    136.85 o 
 -21   3  24      769.14      936.91    227.06 o 
 -19   3  24       59.55       16.34    184.37 o 
 -17   3  24        0.47     -112.17    112.17 o 
 -15   3  24     1331.64     1061.03    190.01 o 
 -13   3  24     1048.20     1234.05    207.82 o 
 -11   3  24      279.80      405.88    131.89 o 
  -9   3  24     1059.93     1319.86    177.27 o 
  -7   3  24     5209.15     5070.71    171.08 o 
  -5   3  24     7145.16     7212.85    206.29 o 
  -3   3  24      680.21      703.17     95.26 o 
  -1   3  24      262.46      239.76     69.96 o 
   1   3  24     1098.97     1098.45    126.61 o 
   3   3  24     2431.10     2495.88    252.45 o 
   5   3  24     3277.48     3351.30    274.59 o 
   7   3  24       48.90       76.50    101.25 o 
   9   3  24      199.93      257.19    115.79 o 
  11   3  24      214.22      118.90    104.98 o 
  13   3  24      182.12      134.60    159.29 o 
 -20   4  24      396.30      488.97    476.34 o 
 -18   4  24        0.37       43.77    138.89 o 
 -16   4  24        1.27      -17.84    127.81 o 
 -14   4  24     1634.04     1565.71    360.61 o 
 -12   4  24      433.55      485.19    148.43 o 
 -10   4  24      972.89     1158.56    176.72 o 
  -8   4  24     1193.10     1537.01    188.25 o 
  -6   4  24      141.37      140.59     62.94 o 
  -4   4  24     1719.85     1927.11    128.81 o 
  -2   4  24      287.54      388.61     82.02 o 
   0   4  24      997.80      928.73    121.22 o 
   2   4  24      134.10      290.17    120.14 o 
   4   4  24     4225.78     4375.33    296.57 o 
   6   4  24      380.26      344.28    131.91 o 
   8   4  24        3.93       91.43     91.35 o 
  10   4  24      124.90       58.76    113.70 o 
  12   4  24      481.46      584.70    144.92 o 
  14   4  24       10.11      -64.25     93.28 o 
 -21   5  24       21.51      180.40    241.29 o 
 -19   5  24      191.28      183.41    169.82 o 
 -17   5  24       39.72      -87.22    134.86 o 
 -15   5  24       34.53       75.87    133.97 o 
 -13   5  24        9.25      137.23    124.72 o 
 -11   5  24      207.69       66.31    117.34 o 
  -9   5  24      657.33     1051.06    311.82 o 
  -7   5  24     1133.69     1385.48    117.50 o 
  -5   5  24     2119.91     2126.36    137.08 o 
  -3   5  24     4943.29     4847.60    186.19 o 
  -1   5  24       61.36        3.50    110.62 o 
   1   5  24       52.42      120.25    109.17 o 
   3   5  24        1.82       98.76    122.91 o 
   5   5  24       80.73      195.34    126.36 o 
   7   5  24       23.83      -20.75     97.84 o 
   9   5  24       14.86      -45.09    122.91 o 
  11   5  24      245.17       20.82    112.69 o 
  13   5  24        0.11        1.32    102.97 o 
 -20   6  24      397.48     -189.10    189.10 o 
 -18   6  24       17.56      108.77    162.57 o 
 -16   6  24      124.51      190.69    163.77 o 
 -14   6  24     1989.09     2495.69    345.30 o 
 -12   6  24      281.50      194.58    136.31 o 
 -10   6  24       81.12      -16.49    110.17 o 
  -8   6  24     4501.85     5050.22    585.26 o 
  -6   6  24      111.72      144.04     70.50 o 
  -4   6  24     1854.60     1892.17    160.98 o 
  -2   6  24      511.37      638.94    148.16 o 
   0   6  24     1571.12     1373.77    192.94 o 
   2   6  24      218.32      193.40    120.49 o 
   4   6  24     2134.32     2110.90    264.36 o 
   6   6  24      554.43      590.32    210.28 o 
   8   6  24        0.35      141.73    186.07 o 
  10   6  24       18.75      -66.13    125.50 o 
  12   6  24      484.21      678.90    173.99 o 
 -19   7  24       60.00      -68.45    235.24 o 
 -17   7  24       29.47      -51.57    156.28 o 
 -15   7  24      476.50      700.44    187.60 o 
 -13   7  24       28.45      260.38    154.36 o 
 -11   7  24        6.88      -23.32    127.45 o 
  -9   7  24     1206.84     1048.88    202.17 o 
  -7   7  24     4364.59     4484.28    202.04 o 
  -5   7  24       30.77       35.05     72.45 o 
  -3   7  24     2560.22     2678.05    306.12 o 
  -1   7  24      391.12      331.53    135.32 o 
   1   7  24      385.44      621.59    168.95 o 
   3   7  24     1399.60     1306.14    278.92 o 
   5   7  24      199.09      451.68    152.21 o 
   7   7  24        2.60      -38.71    104.34 o 
   9   7  24      298.02      181.63    133.40 o 
  11   7  24      867.01     1119.16    213.86 o 
 -18   8  24       10.33      164.89    279.87 o 
 -16   8  24        1.04      187.84    151.62 o 
 -14   8  24        6.95      154.45    152.26 o 
 -12   8  24       14.71      -65.68    150.90 o 
 -10   8  24        3.64     -112.61    112.61 o 
  -8   8  24      808.63      809.14    173.11 o 
  -6   8  24       78.59      114.79     94.11 o 
  -4   8  24       33.03       90.88    102.88 o 
  -2   8  24       61.20       11.32    118.49 o 
   0   8  24       95.15      333.72    157.14 o 
   2   8  24        0.07      181.67    138.42 o 
   4   8  24       22.46        9.02    125.67 o 
   6   8  24       63.18      102.06    209.90 o 
   8   8  24       13.01      -85.84    141.00 o 
  10   8  24       73.71       26.06    128.80 o 
 -15   9  24      274.99      475.49    194.74 o 
 -13   9  24     1914.77     2350.07    302.83 o 
 -11   9  24       79.32       36.83    139.65 o 
  -9   9  24     1486.22     1589.98    298.97 o 
  -7   9  24     1704.58     1883.26    304.45 o 
  -5   9  24       63.21       40.58    102.52 o 
  -3   9  24     1865.92     1764.36    232.03 o 
  -1   9  24     1053.85     1167.88    213.14 o 
   1   9  24      661.28      570.69    171.37 o 
   3   9  24      226.91      384.65    153.64 o 
   5   9  24     1376.34      862.70    201.22 o 
   7   9  24      112.16        7.01    114.81 o 
 -14  10  24      326.56      434.55    278.73 o 
 -12  10  24       25.13      -87.67    155.35 o 
 -10  10  24       28.68      406.33    181.27 o 
  -8  10  24     1610.50     1650.63    262.18 o 
  -6  10  24     1131.00      870.60    161.42 o 
  -4  10  24     1147.52     1492.59    254.53 o 
  -2  10  24      867.86      826.09    215.38 o 
   0  10  24      500.93      503.72    180.84 o 
   2  10  24       66.79        0.34    141.17 o 
   4  10  24      405.88      751.50    202.84 o 
   6  10  24      339.04      168.06    158.02 o 
 -11  11  24       31.42      -23.13    155.17 o 
  -9  11  24      431.20      358.08    180.64 o 
  -7  11  24      427.00      379.19    236.56 o 
  -5  11  24       14.21       10.27    142.59 o 
  -3  11  24       54.23      122.84    157.37 o 
  -1  11  24        1.91      -67.87    143.11 o 
   1  11  24        9.05      -91.86    146.74 o 
   3  11  24       20.13      -53.23    142.56 o 
  -8  12  24      853.92      453.46    270.79 o 
  -6  12  24       80.50       88.12    149.51 o 
  -4  12  24       73.06     -138.79    138.79 o 
  -2  12  24      183.87      148.54    192.12 o 
   0  12  24      121.02      -40.47    199.69 o 
 -21   1  25      428.76      277.92    131.71 o 
 -19   1  25      313.79      111.09    155.61 o 
 -17   1  25        9.92       13.63    139.56 o 
 -15   1  25      578.64      617.26    176.81 o 
 -13   1  25     1398.04     1636.08    206.59 o 
 -11   1  25      887.49      774.19    146.11 o 
  -9   1  25     1158.06     1341.73    168.59 o 
  -7   1  25     9898.02     8810.79    694.18 o 
  -5   1  25      443.17      493.89     77.97 o 
  -3   1  25     5769.76     5820.34    205.74 o 
  -1   1  25      319.43      285.81     72.27 o 
   1   1  25      438.35      532.76     97.36 o 
   3   1  25      156.69        1.52     94.80 o 
   5   1  25       78.47      281.24    125.19 o 
   7   1  25     1092.41     1300.50    386.14 o 
   9   1  25      128.43      204.65    127.08 o 
  11   1  25      433.47      320.44    132.89 o 
  13   1  25      303.40      429.69    188.60 o 
 -22   2  25       12.68      -83.20    217.84 o 
 -20   2  25      600.93      489.88    192.56 o 
 -18   2  25      142.36       57.08    139.42 o 
 -16   2  25       17.15     -119.40    119.40 o 
 -14   2  25     2174.15     1531.87    208.34 o 
 -12   2  25       77.63       61.74    146.55 o 
 -10   2  25        1.40      -47.15    102.49 o 
  -8   2  25     1226.83      971.99    312.77 o 
  -6   2  25    15157.84    15259.29    338.45 o 
  -4   2  25     9086.44     8713.08    230.56 o 
  -2   2  25       29.36      103.75     61.95 o 
   0   2  25      237.06      197.74     81.80 o 
   2   2  25       91.68       11.30     98.75 o 
   4   2  25      661.31      281.17    126.37 o 
   6   2  25      880.38     1181.92    282.14 o 
   8   2  25       11.03       88.55     99.18 o 
  10   2  25      822.20      698.48    170.52 o 
  12   2  25      181.80      465.36    147.35 o 
  14   2  25       46.25      121.42    116.14 o 
 -21   3  25      108.97      166.33    176.58 o 
 -19   3  25        0.10       -8.88    143.61 o 
 -17   3  25       25.37     -117.05    117.05 o 
 -15   3  25        2.39      -20.52    123.97 o 
 -13   3  25      134.00      259.73    124.81 o 
 -11   3  25      292.80      121.00     97.81 o 
  -9   3  25      151.86      198.12    115.16 o 
  -7   3  25       74.43       82.25     82.23 o 
  -5   3  25      142.36      219.04     68.05 o 
  -3   3  25      210.67      263.47    114.74 o 
  -1   3  25      625.28      714.05    109.49 o 
   1   3  25        1.29       82.62     79.20 o 
   3   3  25      546.88      606.04    152.04 o 
   5   3  25        1.22       39.90    111.78 o 
   7   3  25       11.26      274.93    151.85 o 
   9   3  25       42.77      132.39    106.23 o 
  11   3  25       21.30       61.84    100.95 o 
  13   3  25       29.35      -59.64     89.49 o 
 -20   4  25      912.19      953.53    226.89 o 
 -18   4  25      143.88      232.59    162.11 o 
 -16   4  25       20.06      140.23    281.38 o 
 -14   4  25     2295.33     2592.71    271.03 o 
 -12   4  25     1916.53     2052.67    421.31 o 
 -10   4  25       87.01      116.07    118.57 o 
  -8   4  25     2563.24     3266.43    268.71 o 
  -6   4  25     1619.02     1865.95    126.78 o 
  -4   4  25     6936.99     7001.48    215.03 o 
  -2   4  25       11.52      -31.74     59.24 o 
   0   4  25     3277.89     3635.33    202.81 o 
   2   4  25       53.01       62.67     92.11 o 
   4   4  25      814.05      985.66    180.01 o 
   6   4  25     1830.71     1950.37    357.97 o 
   8   4  25      165.56       27.17    105.23 o 
  10   4  25      208.54      178.99    120.95 o 
  12   4  25      683.62      558.90    189.94 o 
 -19   5  25      682.19      720.01    203.69 o 
 -17   5  25       57.03       63.28    147.49 o 
 -15   5  25     1258.82      861.18    186.98 o 
 -13   5  25     3519.78     3857.05    316.62 o 
 -11   5  25        0.90      110.72    128.24 o 
  -9   5  25     1057.53     1315.17    195.77 o 
  -7   5  25     7555.72     7405.74    268.21 o 
  -5   5  25     1376.56     1849.96    137.63 o 
  -3   5  25       21.53      -39.02     62.31 o 
  -1   5  25     1797.58     2096.52    169.01 o 
   1   5  25     3145.42     3676.38    395.22 o 
   3   5  25     2621.92     2721.25    257.96 o 
   5   5  25     6878.45     6493.12    356.31 o 
   7   5  25      165.67       52.92    107.97 o 
   9   5  25     1146.30     1200.52    177.66 o 
  11   5  25      704.06      787.51    174.65 o 
  13   5  25      878.37      563.14    342.65 o 
 -20   6  25      111.07      -12.10    246.96 o 
 -18   6  25        4.96      141.56    158.41 o 
 -16   6  25        1.19       39.69    145.32 o 
 -14   6  25      960.23      872.53    194.20 o 
 -12   6  25        6.50      121.37    150.57 o 
 -10   6  25        4.42       -9.68    116.63 o 
  -8   6  25      345.08       56.33    107.33 o 
  -6   6  25      794.49      815.62    122.00 o 
  -4   6  25      900.52      977.51    116.85 o 
  -2   6  25      215.00      272.14    198.18 o 
   0   6  25      805.23      850.75    177.00 o 
   2   6  25       29.07       79.91    183.80 o 
   4   6  25     1407.43     1289.04    206.70 o 
   6   6  25        5.93       90.23    125.09 o 
   8   6  25      125.60      228.98    137.48 o 
  10   6  25       91.67       73.21    338.11 o 
 -19   7  25      196.03     -175.48    222.00 o 
 -17   7  25      197.31      -43.72    239.21 o 
 -15   7  25      314.55      264.51    158.81 o 
 -13   7  25     2230.09     2060.45    273.26 o 
 -11   7  25       26.71      -99.59    113.43 o 
  -9   7  25      102.88      236.52    143.76 o 
  -7   7  25      440.03      417.90    117.85 o 
  -5   7  25        1.63       -7.77     77.74 o 
  -3   7  25      293.33      149.68    128.21 o 
  -1   7  25      467.72      332.67    140.21 o 
   1   7  25     1691.06     1651.71    227.33 o 
   3   7  25     1575.68     1730.16    236.80 o 
   5   7  25     1679.97     1727.79    239.59 o 
   7   7  25      212.63      270.90    139.14 o 
   9   7  25       21.42       89.70    154.79 o 
 -16   8  25        0.74     -100.23    137.24 o 
 -14   8  25     1073.72     1017.14    224.75 o 
 -12   8  25       25.01     -106.32    121.55 o 
 -10   8  25      296.88      218.65    146.24 o 
  -8   8  25      411.12      519.24    215.01 o 
  -6   8  25       58.23      131.52    100.55 o 
  -4   8  25       14.64       39.52    141.26 o 
  -2   8  25       28.13      -52.37    183.05 o 
   0   8  25       66.14      -79.68    177.38 o 
   2   8  25       32.58     -103.47    123.86 o 
   4   8  25     1748.19     2408.83    277.46 o 
   6   8  25      929.20     1465.96    244.82 o 
   8   8  25       18.82     -146.02    168.49 o 
 -15   9  25      199.33       18.21    157.66 o 
 -13   9  25      661.80     1162.37    295.94 o 
 -11   9  25        0.14       80.63    173.21 o 
  -9   9  25       21.86      108.44    145.36 o 
  -7   9  25      191.02      163.24    219.95 o 
  -5   9  25       18.80        1.78     98.34 o 
  -3   9  25       44.26       22.61    136.33 o 
  -1   9  25      350.04      114.16    174.73 o 
   1   9  25      779.40      602.29    186.45 o 
   3   9  25     1311.09     1385.32    237.95 o 
   5   9  25     1211.82      970.17    215.14 o 
   7   9  25       98.59      174.68    130.39 o 
 -12  10  25      472.45      395.29    188.99 o 
 -10  10  25      159.61      217.28    168.95 o 
  -8  10  25       10.63      -91.16    141.84 o 
  -6  10  25        1.17     -106.73    106.73 o 
  -4  10  25       89.81      -54.82    122.31 o 
  -2  10  25       81.56       99.13    174.54 o 
   0  10  25      812.31      849.39    280.43 o 
   2  10  25        6.64      -28.43    132.56 o 
   4  10  25      528.75      517.91    177.65 o 
 -11  11  25      184.75      639.53    282.51 o 
  -9  11  25      516.54      497.96    209.46 o 
  -7  11  25     2356.56     2391.73    418.67 o 
  -5  11  25       92.85      266.25    165.53 o 
  -3  11  25     1181.99     1135.82    228.71 o 
  -1  11  25      488.40      836.84    206.99 o 
   1  11  25      490.28      774.85    204.50 o 
  -8  12  25      110.58     -163.00    227.68 o 
  -6  12  25      154.02     -163.76    191.37 o 
  -4  12  25      152.40     -112.92    141.54 o 
  -2  12  25      153.75      -95.34    149.34 o 
 -20   0  26     2586.73     2891.71    422.83 o 
 -18   0  26     1367.35      979.91    292.35 o 
 -16   0  26      106.19      362.69    214.06 o 
 -14   0  26     3571.54     3425.35    401.27 o 
 -12   0  26     2374.09     2116.40    307.85 o 
 -10   0  26      112.13     -101.36    105.14 o 
  -8   0  26     7160.60     6991.38    433.42 o 
  -6   0  26    24182.28    23227.06   1063.87 o 
  -4   0  26     4157.43     4246.43    235.70 o 
  -2   0  26       58.35      214.84    124.24 o 
   0   0  26     1802.52     1909.53    225.41 o 
   2   0  26     4619.27     4727.86    408.45 o 
   4   0  26    11447.80    10371.34    596.80 o 
   6   0  26    12826.72    13421.51    709.88 o 
   8   0  26        9.58       59.38    145.23 o 
  10   0  26     2913.52     2805.48    408.83 o 
  12   0  26     1106.86      755.03    207.54 o 
 -21   1  26       47.10       52.85    152.42 o 
 -19   1  26       47.03      -28.92    139.88 o 
 -17   1  26       20.59       -2.14    119.94 o 
 -15   1  26      479.16      664.94    166.42 o 
 -13   1  26     5081.18     5510.80    331.59 o 
 -11   1  26       70.31      -42.10    116.11 o 
  -9   1  26      218.81       45.03     89.42 o 
  -7   1  26      131.03      196.49     94.40 o 
  -5   1  26       97.25       23.35     54.33 o 
  -3   1  26     1033.96     1114.80    105.31 o 
  -1   1  26     4635.54     4958.71    176.56 o 
   1   1  26        1.97      -62.00     91.31 o 
   3   1  26      513.38      634.90    144.26 o 
   5   1  26     5569.31     5068.19    318.09 o 
   7   1  26       25.37      -80.02     80.02 o 
   9   1  26      415.07      184.06    155.44 o 
  11   1  26      104.22      185.91    249.56 o 
  13   1  26       12.47      -43.21    100.70 o 
 -20   2  26        1.59     -145.58    145.58 o 
 -18   2  26      255.04      262.13    163.13 o 
 -16   2  26       21.70       98.62    230.13 o 
 -14   2  26     1117.38      587.01    229.94 o 
 -12   2  26      903.87     1084.72    176.98 o 
 -10   2  26        1.58        1.11     94.35 o 
  -8   2  26       31.50        7.87     80.57 o 
  -6   2  26       81.45       41.57     58.10 o 
  -4   2  26     2107.92     2056.03    128.56 o 
  -2   2  26      136.92      152.40     66.89 o 
   0   2  26        2.25       40.02     74.27 o 
   2   2  26     1198.65     1076.21    278.92 o 
   4   2  26      390.70      661.29    151.11 o 
   6   2  26      735.55      598.17    186.83 o 
   8   2  26        0.40      -33.05    129.53 o 
  10   2  26        2.02       25.52    110.58 o 
  12   2  26       91.38      291.94    171.87 o 
 -21   3  26      178.39     -191.37    191.37 o 
 -19   3  26      736.55      816.37    210.84 o 
 -17   3  26      405.77      238.80    170.76 o 
 -15   3  26       32.84       65.77    125.20 o 
 -13   3  26     3219.33     2974.62    269.82 o 
 -11   3  26       58.42       48.70     89.91 o 
  -9   3  26      483.21      505.76    141.45 o 
  -7   3  26     1712.75     1670.94    187.99 o 
  -5   3  26      434.04      520.51    136.42 o 
  -3   3  26     2111.41     2025.21    163.27 o 
  -1   3  26      168.71      238.48    120.48 o 
   1   3  26      869.27      909.36    124.98 o 
   3   3  26      513.39      634.25    157.93 o 
   5   3  26     2931.39     2401.62    248.10 o 
   7   3  26      517.22      758.11    159.47 o 
   9   3  26       72.23       25.71    202.34 o 
  11   3  26      325.45       61.84    115.60 o 
  13   3  26      398.88      209.92    119.47 o 
 -20   4  26      320.62      117.37    174.10 o 
 -18   4  26      115.24       55.86    155.76 o 
 -16   4  26        1.03       75.31    140.31 o 
 -14   4  26     3397.82     3797.77    334.14 o 
 -12   4  26       19.32      188.10    147.12 o 
 -10   4  26      180.97      171.99    154.31 o 
  -8   4  26      163.78      347.47    123.15 o 
  -6   4  26     2964.37     3130.88    158.26 o 
  -4   4  26        5.34      -17.74     63.96 o 
  -2   4  26      480.87      431.55    103.35 o 
   0   4  26     1945.87     1882.44    161.41 o 
   2   4  26      807.96      786.95    179.02 o 
   4   4  26     2188.83     1860.90    229.68 o 
   6   4  26      684.18     1097.38    199.38 o 
   8   4  26        2.46      -97.82     97.82 o 
  10   4  26      153.39      123.60    135.60 o 
  12   4  26      365.94      224.28    134.42 o 
 -19   5  26       25.91     -104.90    148.29 o 
 -17   5  26        4.25      140.59    153.49 o 
 -15   5  26       23.18      163.46    148.47 o 
 -13   5  26      400.28      546.62    184.37 o 
 -11   5  26        0.52      148.95    181.16 o 
  -9   5  26        0.10      -62.04    131.80 o 
  -7   5  26     2647.76     2361.92    229.08 o 
  -5   5  26     1067.27     1226.50    187.40 o 
  -3   5  26      384.20      317.04     85.38 o 
  -1   5  26       24.75       45.23     98.81 o 
   1   5  26       41.49      -69.67     77.57 o 
   3   5  26        9.09      109.61    118.84 o 
   5   5  26      798.64      580.84    172.22 o 
   7   5  26      159.36      -16.74    218.41 o 
   9   5  26       33.52      -43.62    105.57 o 
  11   5  26        0.81      -71.13    105.04 o 
 -18   6  26      127.66      -56.59    157.71 o 
 -16   6  26        0.04      160.86    151.23 o 
 -14   6  26     1287.43     1246.56    638.02 o 
 -12   6  26     1572.93     1850.39    344.35 o 
 -10   6  26       82.87      -42.13     92.98 o 
  -8   6  26     1167.29     1118.13    187.32 o 
  -6   6  26     3525.29     3698.62    186.74 o 
  -4   6  26      634.60      462.67     94.24 o 
  -2   6  26     1285.67     1348.26    153.23 o 
   0   6  26      129.80      265.73    148.06 o 
   2   6  26      208.40      243.22    185.70 o 
   4   6  26      484.22      483.05    163.47 o 
   6   6  26      982.24      979.44    338.11 o 
   8   6  26       60.24      113.65    160.36 o 
  10   6  26       55.85       12.66    311.07 o 
 -17   7  26       86.27      -59.44    134.48 o 
 -15   7  26      104.70      133.46    162.44 o 
 -13   7  26     1218.96      931.02    213.24 o 
 -11   7  26       68.01      177.25    146.82 o 
  -9   7  26       77.29      150.33    138.04 o 
  -7   7  26     2474.74     2795.84    265.14 o 
  -5   7  26     2366.04     2488.54    219.17 o 
  -3   7  26     1187.83     1096.12    194.80 o 
  -1   7  26      279.51      377.41    250.18 o 
   1   7  26      446.79      304.92    149.62 o 
   3   7  26       83.45      101.51    139.02 o 
   5   7  26      803.63     1073.02    271.55 o 
   7   7  26      156.24       69.96    127.95 o 
   9   7  26      153.50      267.13    137.02 o 
 -16   8  26       27.53       95.21    160.19 o 
 -14   8  26       52.15      216.59    170.45 o 
 -12   8  26       29.92       42.95    130.33 o 
 -10   8  26       46.63      -34.14    132.46 o 
  -8   8  26        2.34      290.65    135.08 o 
  -6   8  26      685.28      670.77    111.14 o 
  -4   8  26      624.20      105.98    132.48 o 
  -2   8  26       21.86       97.47    129.16 o 
   0   8  26      117.62        8.68    128.89 o 
   2   8  26        4.20     -121.56    122.38 o 
   4   8  26       38.95      129.50    141.20 o 
   6   8  26        7.14     -118.82    118.82 o 
   8   8  26       19.77     -170.43    195.53 o 
 -15   9  26      222.03      -78.29    220.49 o 
 -13   9  26     1201.72     1172.06    240.00 o 
 -11   9  26      128.28       62.61    270.03 o 
  -9   9  26        8.77      140.53    151.07 o 
  -7   9  26     3089.93     3599.98    553.87 o 
  -5   9  26      496.84      722.37    185.32 o 
  -3   9  26      728.71      815.42    203.28 o 
  -1   9  26      409.28      329.33    162.51 o 
   1   9  26      672.60      810.61    231.84 o 
   3   9  26       23.63       31.19    219.92 o 
   5   9  26      813.50      834.46    202.48 o 
 -12  10  26      643.78      352.95    189.11 o 
 -10  10  26        7.57      -32.38    148.96 o 
  -8  10  26      774.64     1020.95    454.22 o 
  -6  10  26     2210.76     2197.90    257.35 o 
  -4  10  26       32.11       22.25    137.32 o 
  -2  10  26      923.74     1237.36    223.02 o 
   0  10  26      370.23      156.63    162.66 o 
   2  10  26      380.69      379.29    174.94 o 
   4  10  26      473.88      848.23    233.15 o 
  -9  11  26        0.31     -232.21    232.21 o 
  -7  11  26      115.84     -118.00    229.19 o 
  -5  11  26        0.03      176.21    160.32 o 
  -3  11  26      214.47      223.55    166.91 o 
  -1  11  26       39.92       40.41    146.70 o 
   1  11  26        0.31      255.35    226.54 o 
  -6  12  26      254.34      392.95    288.19 o 
  -4  12  26        0.22        1.70    160.46 o 
 -21   1  27        1.67      -46.58    152.98 o 
 -19   1  27      734.01     1237.01    244.88 o 
 -17   1  27       28.07       22.83    124.65 o 
 -15   1  27        4.45      177.15    126.49 o 
 -13   1  27     2996.66     2866.74    294.05 o 
 -11   1  27      328.59      372.01    120.52 o 
  -9   1  27     1236.92     1225.58    178.08 o 
  -7   1  27      924.15      857.88    136.46 o 
  -5   1  27     7329.93     7519.30    215.11 o 
  -3   1  27     3794.04     3747.68    164.89 o 
  -1   1  27     1361.02     1216.06    109.92 o 
   1   1  27     2659.33     2442.69    235.05 o 
   3   1  27     1289.61     1281.51    191.59 o 
   5   1  27     2272.27     2625.93    254.03 o 
   7   1  27      782.85      450.70    139.27 o 
   9   1  27       61.44       20.08    109.63 o 
  11   1  27     1096.23     1451.62    229.88 o 
  13   1  27      558.08      510.95    210.28 o 
 -20   2  27      405.19      408.49    179.50 o 
 -18   2  27      374.47      241.15    152.30 o 
 -16   2  27        0.16       -7.62    229.76 o 
 -14   2  27     1583.33     1552.93    223.23 o 
 -12   2  27     4572.14     4625.46    502.82 o 
 -10   2  27       25.86      137.04    103.41 o 
  -8   2  27     1892.28     2430.31    398.05 o 
  -6   2  27     2364.67     2685.91    145.75 o 
  -4   2  27      343.32      335.91     80.57 o 
  -2   2  27      448.46      550.59     89.95 o 
   0   2  27      328.44      205.12     89.18 o 
   2   2  27     4300.20     4089.81    282.36 o 
   4   2  27     1640.69     1258.36    192.56 o 
   6   2  27     1327.72     1351.43    207.07 o 
   8   2  27       83.30       66.58     99.94 o 
  10   2  27      506.07      520.82    159.51 o 
  12   2  27      955.04      898.73    164.83 o 
 -19   3  27        4.60      -93.62    137.34 o 
 -17   3  27       43.21      -46.89    120.25 o 
 -15   3  27       86.11       53.98    115.76 o 
 -13   3  27        7.77      134.00    119.82 o 
 -11   3  27       67.39      206.80    119.39 o 
  -9   3  27        0.02      -84.96     84.96 o 
  -7   3  27       37.87      102.49    132.37 o 
  -5   3  27     4005.52     4571.73    254.55 o 
  -3   3  27      829.54      940.90    107.34 o 
  -1   3  27      114.06      109.61     76.18 o 
   1   3  27       80.95       57.17     83.58 o 
   3   3  27      194.95      185.69    137.73 o 
   5   3  27      161.10      215.51    128.31 o 
   7   3  27        0.19      139.57    111.74 o 
   9   3  27       41.04      -14.19    134.83 o 
  11   3  27      264.01      375.86    150.22 o 
 -20   4  27       57.36      -13.24    214.06 o 
 -18   4  27      321.26      470.31    190.51 o 
 -16   4  27      317.55       99.61    142.10 o 
 -14   4  27      477.86      228.34    144.92 o 
 -12   4  27      897.56      784.04    172.25 o 
 -10   4  27       56.13       36.46     99.05 o 
  -8   4  27      426.22      315.34    240.53 o 
  -6   4  27     1722.66     1721.31    129.94 o 
  -4   4  27     4663.45     4718.56    263.28 o 
  -2   4  27     1995.11     2079.30    168.50 o 
   0   4  27      123.71      243.82    180.81 o 
   2   4  27     2700.14     3057.15    264.15 o 
   4   4  27     1881.63     1397.45    212.62 o 
   6   4  27     1252.23     1101.09    202.55 o 
   8   4  27      338.61      457.48    151.09 o 
  10   4  27      419.34      152.62    147.66 o 
  12   4  27      470.75      -60.13    287.05 o 
 -19   5  27      709.54      766.23    299.53 o 
 -17   5  27      748.47      804.91    333.76 o 
 -15   5  27      427.74      367.42    165.52 o 
 -13   5  27     4852.22     5197.42    360.09 o 
 -11   5  27      409.40      359.61    156.95 o 
  -9   5  27      110.59      370.91    135.79 o 
  -7   5  27      899.78     1012.85    169.52 o 
  -5   5  27     9522.47     9346.15    267.59 o 
  -3   5  27     3286.64     3247.82    258.73 o 
  -1   5  27     4287.44     4448.22    233.92 o 
   1   5  27      963.12      819.85    139.26 o 
   3   5  27       25.71      300.98    144.62 o 
   5   5  27     5224.00     5357.09    359.42 o 
   7   5  27      784.96      574.56    153.03 o 
   9   5  27       35.29     -105.92    105.92 o 
  11   5  27     1518.41     1153.88    235.94 o 
 -18   6  27       30.14      252.88    179.45 o 
 -16   6  27       24.55      -49.85    150.87 o 
 -14   6  27       25.72      -34.99    130.76 o 
 -12   6  27       65.45      156.94    136.02 o 
 -10   6  27        4.32      116.26    121.56 o 
  -8   6  27      105.66       71.13    112.55 o 
  -6   6  27      532.54      467.65    108.36 o 
  -4   6  27      133.51      125.01     81.64 o 
  -2   6  27       75.92      119.53     89.29 o 
   0   6  27      731.53      859.49    257.36 o 
   2   6  27        7.66     -100.91    100.91 o 
   4   6  27     1229.49     1132.48    206.40 o 
   6   6  27       72.33       42.86    132.62 o 
   8   6  27       27.92      134.60    128.62 o 
  10   6  27        3.94       20.71    325.25 o 
 -17   7  27      337.08      138.04    237.51 o 
 -15   7  27      140.64      157.61    178.45 o 
 -13   7  27      478.17      265.60    156.80 o 
 -11   7  27      323.15      452.54    160.51 o 
  -9   7  27       36.17      -47.49    103.49 o 
  -7   7  27        2.67       67.31    108.05 o 
  -5   7  27      724.95      607.42    197.45 o 
  -3   7  27        0.47       38.42     89.86 o 
  -1   7  27      232.88      359.85    150.28 o 
   1   7  27     1259.79     1511.94    257.18 o 
   3   7  27        1.88      -44.02    132.25 o 
   5   7  27      868.16      515.27    191.75 o 
   7   7  27      421.72      402.31    164.81 o 
   9   7  27       19.55       13.17    115.63 o 
 -16   8  27        0.12      235.24    259.07 o 
 -14   8  27      319.47      219.25    182.46 o 
 -12   8  27      344.36      472.91    181.83 o 
 -10   8  27        4.07       10.67    135.90 o 
  -8   8  27      164.74      420.77    160.95 o 
  -6   8  27     1629.26     1613.49    151.26 o 
  -4   8  27       77.10      -25.20     92.69 o 
  -2   8  27      420.14      420.48    226.73 o 
   0   8  27       27.32        5.31    137.50 o 
   2   8  27      576.53      377.13    360.05 o 
   4   8  27      343.68      425.94    184.84 o 
   6   8  27      999.78      674.65    303.32 o 
 -13   9  27      701.98      778.32    281.57 o 
 -11   9  27       63.56       41.64    166.17 o 
  -9   9  27        0.10      -10.19    137.33 o 
  -7   9  27        5.47       49.68    228.62 o 
  -5   9  27      546.76      715.20    183.56 o 
  -3   9  27      294.50      261.79    191.18 o 
  -1   9  27      644.61     1056.72    215.07 o 
   1   9  27      993.04      802.86    203.69 o 
   3   9  27        0.70        3.49    148.82 o 
   5   9  27     1145.81     1053.40    225.60 o 
 -12  10  27      368.34      117.62    229.19 o 
 -10  10  27      106.76     -151.96    151.96 o 
  -8  10  27       21.29      258.53    160.71 o 
  -6  10  27        5.42      233.78    155.89 o 
  -4  10  27       28.31      -54.19    129.43 o 
  -2  10  27      208.03      194.42    161.69 o 
   0  10  27      235.28      461.58    182.77 o 
   2  10  27      293.50      531.54    182.59 o 
  -9  11  27       11.45      625.16    287.81 o 
  -5  11  27      731.95      635.79    207.08 o 
  -3  11  27        7.02      -59.98    188.91 o 
  -1  11  27      574.40       79.55    368.55 o 
 -20   0  28       57.66       75.26    198.93 o 
 -18   0  28      991.13      797.24    290.83 o 
 -16   0  28      381.87      208.77    195.91 o 
 -14   0  28     1316.28      602.85    212.17 o 
 -12   0  28     6651.18     5488.42    464.05 o 
 -10   0  28       75.40       23.07    121.78 o 
  -8   0  28      174.83     -100.60    100.60 o 
  -6   0  28     1241.07     1518.58    367.42 o 
  -4   0  28     9053.15     8865.33    391.44 o 
  -2   0  28     1530.57     1579.28    404.48 o 
   0   0  28     7743.77     9238.26    537.04 o 
   2   0  28     1655.10     1187.92    263.23 o 
   4   0  28     1782.59     2021.47    336.22 o 
   6   0  28     8582.50     8294.28    572.59 o 
   8   0  28     1071.74     1251.84    284.41 o 
  10   0  28       44.52      -75.26    163.38 o 
  12   0  28      788.41      940.96    285.54 o 
 -19   1  28      139.30      -35.35    145.33 o 
 -17   1  28      596.82      431.58    159.61 o 
 -15   1  28        7.40      251.75    136.60 o 
 -13   1  28     1249.72     1175.45    203.28 o 
 -11   1  28      123.21      124.68    132.37 o 
  -9   1  28       51.23        4.29     91.59 o 
  -7   1  28      287.29       19.21    100.60 o 
  -5   1  28     2118.51     2172.11    146.08 o 
  -3   1  28     3599.14     4087.24    173.31 o 
  -1   1  28      365.66      258.32     81.83 o 
   1   1  28     3031.14     2934.97    241.74 o 
   3   1  28      721.28      518.39    326.20 o 
   5   1  28      656.76      387.05    142.86 o 
   7   1  28      146.32      127.34    110.52 o 
   9   1  28      130.21      272.74    142.36 o 
  11   1  28      158.63      -10.41    244.88 o 
 -20   2  28      224.42      205.39    252.07 o 
 -18   2  28       86.51       47.87    148.06 o 
 -16   2  28      370.95      313.60    175.67 o 
 -14   2  28        5.60        3.27    158.28 o 
 -12   2  28     1978.41     1697.88    216.73 o 
 -10   2  28      996.72      927.95    155.34 o 
  -8   2  28        7.98      156.69     97.60 o 
  -6   2  28       52.91       63.25     57.55 o 
  -4   2  28       27.22       -6.80     67.15 o 
  -2   2  28     2510.35     2225.75    164.92 o 
   0   2  28     4395.72     5275.24    259.28 o 
   2   2  28     1097.62     2094.46    328.65 o 
   4   2  28      103.15      271.17    129.17 o 
   6   2  28     1187.29      915.65    189.65 o 
   8   2  28      135.58       13.11    103.61 o 
  10   2  28       23.39     -121.26    135.77 o 
  12   2  28       35.96      246.44    135.69 o 
 -19   3  28      363.36      831.60    362.69 o 
 -17   3  28      142.31      216.45    163.18 o 
 -15   3  28       10.59       71.17    118.87 o 
 -13   3  28      986.81     1068.53    190.74 o 
 -11   3  28       74.94      164.52    116.83 o 
  -9   3  28       16.31      205.71    106.09 o 
  -7   3  28       28.86       49.66    147.31 o 
  -5   3  28     6734.80     7258.28    224.92 o 
  -3   3  28       73.91      112.87     71.65 o 
  -1   3  28       68.76       56.91     79.87 o 
   1   3  28     1005.58     1083.41    184.12 o 
   3   3  28      635.17      422.59    211.98 o 
   5   3  28     3192.16     2902.72    320.90 o 
   7   3  28      949.94      927.18    186.47 o 
   9   3  28      116.26      111.84    123.89 o 
  11   3  28       66.10      213.34    156.95 o 
 -18   4  28      439.71      513.53    184.79 o 
 -16   4  28      167.53       -5.65    125.59 o 
 -14   4  28       41.24        9.48    129.89 o 
 -12   4  28     2066.55     2011.08    240.55 o 
 -10   4  28       38.97      -25.75    136.72 o 
  -8   4  28      169.01       77.15    355.13 o 
  -6   4  28     1373.47     1531.86    129.59 o 
  -4   4  28      893.34     1003.85    110.10 o 
  -2   4  28      815.53      927.14    140.18 o 
   0   4  28      523.27      406.35    106.08 o 
   2   4  28      100.07      308.52    137.81 o 
   4   4  28       14.96      143.69    141.80 o 
   6   4  28     1384.51     1701.19    239.23 o 
   8   4  28      328.19      350.91    246.21 o 
  10   4  28       23.04      -67.26     97.60 o 
 -19   5  28        0.17      150.14    231.46 o 
 -17   5  28       85.85      -71.22    156.15 o 
 -15   5  28        0.78       -0.61    131.13 o 
 -13   5  28      476.20      281.25    153.50 o 
 -11   5  28      370.73      279.61    249.23 o 
  -9   5  28      485.82      685.06    152.27 o 
  -7   5  28       17.29        0.77    104.15 o 
  -5   5  28       50.12       57.98     77.11 o 
  -3   5  28      298.05      291.51     97.14 o 
  -1   5  28      157.06      -42.71     86.74 o 
   1   5  28      919.93     1169.33    154.23 o 
   3   5  28      151.79      178.94    146.76 o 
   5   5  28       42.28       37.66    123.86 o 
   7   5  28      320.70      527.93    180.40 o 
   9   5  28        0.21      -25.03    111.40 o 
 -18   6  28      538.58      411.86    287.43 o 
 -16   6  28       33.81       24.33    164.16 o 
 -14   6  28      648.04      976.47    213.52 o 
 -12   6  28     1587.72     1775.02    344.16 o 
 -10   6  28        5.99       85.32    183.80 o 
  -8   6  28        1.60       21.62    118.66 o 
  -6   6  28     1864.95     2127.09    157.94 o 
  -4   6  28     2163.07     1900.14    191.55 o 
  -2   6  28     1034.42     1219.69    219.91 o 
   0   6  28      485.31      693.36    132.38 o 
   2   6  28     1726.08     2091.44    349.46 o 
   4   6  28        0.92      -14.30    123.96 o 
   6   6  28     1045.18     1258.58    222.86 o 
   8   6  28      283.36      245.58    145.21 o 
 -17   7  28       49.81      142.96    268.52 o 
 -15   7  28       66.24       94.25    159.99 o 
 -13   7  28     1081.57     1292.90    474.45 o 
 -11   7  28      628.79      884.58    195.15 o 
  -9   7  28       59.73        0.96    130.03 o 
  -7   7  28     1276.83     1264.37    205.34 o 
  -5   7  28     2396.88     2480.11    171.07 o 
  -3   7  28       84.83       39.11     90.60 o 
  -1   7  28       79.39      -71.59    125.89 o 
   1   7  28      238.12      311.32    161.95 o 
   3   7  28      272.55      219.50    154.87 o 
   5   7  28      412.35      691.81    191.93 o 
   7   7  28      724.16      658.19    184.36 o 
 -14   8  28        0.84       52.79    254.34 o 
 -12   8  28        3.69      126.47    153.10 o 
 -10   8  28        3.54      -33.32    220.30 o 
  -8   8  28        1.53       61.43    122.09 o 
  -6   8  28       53.31       50.06     99.86 o 
  -4   8  28       13.58      121.11     94.71 o 
  -2   8  28      150.88      136.90    208.20 o 
   0   8  28      208.76      266.29    159.87 o 
   2   8  28       17.74      174.82    148.28 o 
   4   8  28       53.31      184.54    158.98 o 
   6   8  28        2.94       58.41    135.14 o 
 -13   9  28      730.77     1063.41    232.73 o 
 -11   9  28      992.60      486.38    342.08 o 
  -9   9  28       15.31      -84.33    118.77 o 
  -7   9  28      755.08      615.38    180.90 o 
  -5   9  28     2332.62     2312.14    333.53 o 
  -3   9  28       25.59     -123.81    123.81 o 
  -1   9  28     1390.50     2072.05    350.59 o 
   1   9  28      321.38      158.18    158.17 o 
   3   9  28      176.39      183.77    309.74 o 
 -10  10  28       76.35       -5.68    192.31 o 
  -8  10  28       56.99      136.34    138.59 o 
  -6  10  28     1631.69     1739.34    353.62 o 
  -4  10  28     1008.41      885.29    203.77 o 
  -2  10  28      228.11      269.05    173.89 o 
   0  10  28       86.04      -29.24    186.26 o 
   2  10  28      595.59      806.33    434.55 o 
  -9  11  28        1.55       71.86    233.35 o 
  -5  11  28       93.23     -101.00    138.34 o 
  -3  11  28       72.16        9.61    161.60 o 
  -1  11  28       82.25       25.34    221.25 o 
 -19   1  29       45.04      104.73    146.26 o 
 -17   1  29       70.91      -86.95    185.13 o 
 -15   1  29       29.41      108.02    117.20 o 
 -13   1  29     1389.61      953.57    180.79 o 
 -11   1  29      454.81      611.36    140.95 o 
  -9   1  29      247.12      534.23    133.60 o 
  -7   1  29      305.67      248.35    109.96 o 
  -5   1  29      514.34      460.10     92.96 o 
  -3   1  29     8264.21     8488.74    241.10 o 
  -1   1  29     1404.66     1521.32    150.28 o 
   1   1  29      411.73      393.16    140.12 o 
   3   1  29     1172.38     1191.11    227.11 o 
   5   1  29      559.32      594.67    165.53 o 
   7   1  29      400.82      264.02    198.93 o 
   9   1  29      205.93      458.30    157.11 o 
  11   1  29      246.84      173.02    309.18 o 
 -20   2  29        4.28      203.85    252.26 o 
 -18   2  29      386.31      507.04    183.74 o 
 -16   2  29      801.06      531.67    222.76 o 
 -14   2  29       78.77      -74.41    106.12 o 
 -12   2  29     2444.39     2120.83    459.32 o 
 -10   2  29      230.64      581.53    143.45 o 
  -8   2  29       11.99       35.26     86.99 o 
  -6   2  29      228.82      434.99    123.01 o 
  -4   2  29    14129.98    13634.46    314.38 o 
  -2   2  29      358.71      150.86     79.87 o 
   0   2  29     2247.72     2480.44    234.93 o 
   2   2  29      388.50      478.67    147.70 o 
   4   2  29      612.76      284.98    223.14 o 
   6   2  29     2279.20     2168.07    374.79 o 
   8   2  29       69.88      111.77    118.03 o 
  10   2  29        4.00      251.67    142.87 o 
 -19   3  29       10.43      -61.17    136.44 o 
 -17   3  29       17.07      -23.45    134.32 o 
 -15   3  29       27.93     -110.61    122.14 o 
 -13   3  29        0.63      138.94    122.95 o 
 -11   3  29       46.94      116.31    117.70 o 
  -9   3  29      262.27      277.20    124.92 o 
  -7   3  29      103.19      127.23    246.40 o 
  -5   3  29        0.57       20.24     66.45 o 
  -3   3  29        1.05      -60.79     76.40 o 
  -1   3  29      344.07      464.63    106.44 o 
   1   3  29       13.08       35.18    113.94 o 
   3   3  29      173.11      -94.70    114.81 o 
   5   3  29        7.27       59.38    127.49 o 
   7   3  29        1.66      -52.66    125.89 o 
   9   3  29       63.41       89.52    197.42 o 
 -18   4  29      291.54      471.77    186.07 o 
 -16   4  29        7.25      168.07    154.76 o 
 -14   4  29      194.76      178.39    137.85 o 
 -12   4  29      705.37      691.67    193.45 o 
 -10   4  29      330.70      187.04    298.40 o 
  -8   4  29        0.51       61.01    109.95 o 
  -6   4  29      204.43       41.30     88.12 o 
  -4   4  29     1359.09     1529.62    141.44 o 
  -2   4  29       22.87       48.42     88.66 o 
   0   4  29      287.79      439.76    169.62 o 
   2   4  29     1372.74     1831.35    548.96 o 
   4   4  29       65.27       47.49    130.71 o 
   6   4  29     1528.66     2054.19    261.28 o 
   8   4  29      418.93      394.69    149.41 o 
  10   4  29        2.29       31.27    106.30 o 
 -17   5  29     1076.38     1160.60    224.48 o 
 -15   5  29       45.18      226.08    147.66 o 
 -13   5  29      581.09      595.83    176.25 o 
 -11   5  29     2928.25     2985.60    426.04 o 
  -9   5  29       46.24      209.43    127.83 o 
  -7   5  29     1832.61     1835.37    220.35 o 
  -5   5  29     6260.76     6392.42    317.86 o 
  -3   5  29      516.37      449.46    117.22 o 
  -1   5  29      781.81      729.79    166.19 o 
   1   5  29     2277.77     2490.02    260.77 o 
   3   5  29     1556.80     1276.18    232.02 o 
   5   5  29     1717.61     1418.35    230.35 o 
   7   5  29     2992.87     2878.16    308.87 o 
   9   5  29       83.36       57.73    117.89 o 
 -16   6  29       35.14      -72.33    172.65 o 
 -14   6  29       43.32      166.53    162.99 o 
 -12   6  29      314.91      184.92    152.60 o 
 -10   6  29        9.19      -21.69    137.66 o 
  -8   6  29       25.63       19.90    107.85 o 
  -6   6  29        0.68       33.48     92.56 o 
  -4   6  29      486.11      533.37    123.08 o 
  -2   6  29     1074.87     1097.22    155.53 o 
   0   6  29      154.34      188.45    146.79 o 
   2   6  29        6.08      -78.27    114.80 o 
   4   6  29      504.05      377.22    199.69 o 
   6   6  29      218.70       38.83    268.14 o 
   8   6  29        1.85       41.22    230.13 o 
 -15   7  29       16.32      234.13    157.36 o 
 -13   7  29      375.04      128.99    165.64 o 
 -11   7  29      475.74      729.31    191.33 o 
  -9   7  29        3.97        4.12    114.97 o 
  -7   7  29        1.93      -96.52     96.52 o 
  -5   7  29        3.96      102.32    103.21 o 
  -3   7  29      942.77     1025.61    206.35 o 
  -1   7  29     1643.23     1635.32    183.82 o 
   1   7  29      524.43      408.30    168.21 o 
   3   7  29     1229.81      882.49    203.22 o 
   5   7  29      334.89      235.05    227.68 o 
   7   7  29      237.82      295.66    170.34 o 
 -14   8  29       38.40       78.10    150.43 o 
 -12   8  29      235.13      163.32    155.22 o 
 -10   8  29       10.52     -129.30    129.30 o 
  -8   8  29       10.96      114.76    142.03 o 
  -6   8  29      327.26      411.48    221.62 o 
  -4   8  29      911.21     1222.45    172.49 o 
  -2   8  29        3.38      294.86    122.22 o 
   0   8  29      119.95      101.54    145.06 o 
   2   8  29      378.02      601.52    201.20 o 
   4   8  29      115.27      297.00    171.50 o 
 -13   9  29      230.68      -41.98    217.84 o 
 -11   9  29      360.00      443.12    214.46 o 
  -9   9  29       34.43      112.24    163.66 o 
  -7   9  29        2.99       13.68    141.80 o 
  -5   9  29      351.32      310.98    121.30 o 
  -3   9  29       77.23       76.19    147.75 o 
  -1   9  29      903.83      692.20    193.85 o 
   1   9  29      885.40     1315.35    247.98 o 
   3   9  29       95.05      293.59    176.86 o 
 -10  10  29       96.20      173.21    236.75 o 
  -8  10  29       14.01     -108.30    108.30 o 
  -6  10  29        5.86       -1.89    143.34 o 
  -4  10  29      109.06       47.62    143.58 o 
  -2  10  29       77.13      -98.13    223.52 o 
   0  10  29      941.95     1042.83    515.86 o 
  -5  11  29     1245.90     1485.19    363.07 o 
  -3  11  29      346.32      597.90    206.43 o 
 -18   0  30      876.43     1024.92    294.99 o 
 -16   0  30     1044.47      941.34    284.78 o 
 -14   0  30       67.55      212.17    161.49 o 
 -12   0  30     1350.01     1487.08    287.81 o 
 -10   0  30      352.69      343.40    170.19 o 
  -8   0  30       16.53       27.61    130.48 o 
  -6   0  30     2690.67     2334.24    297.26 o 
  -4   0  30    13790.58    15254.95   1137.62 o 
  -2   0  30       38.70      -65.43    151.28 o 
   0   0  30     4357.89     4590.95    417.91 o 
   2   0  30     6102.12     6525.82    482.96 o 
   4   0  30      233.02       32.90    204.23 o 
   6   0  30     6144.42     5756.94    532.50 o 
   8   0  30      736.93     1191.33    309.74 o 
  10   0  30      255.78       70.34    158.84 o 
 -19   1  30      188.01      444.87    179.58 o 
 -17   1  30      170.17      295.61    163.76 o 
 -15   1  30      118.30      272.81    242.24 o 
 -13   1  30        4.81       60.85    108.48 o 
 -11   1  30      824.00      951.47    211.60 o 
  -9   1  30      123.57      109.26    103.80 o 
  -7   1  30       16.49      -43.94     85.28 o 
  -5   1  30      237.35      276.70    112.03 o 
  -3   1  30      943.82      864.07    108.42 o 
  -1   1  30       28.76       -4.95    107.90 o 
   1   1  30     3899.61     4069.70    373.47 o 
   3   1  30      307.55      231.26    143.56 o 
   5   1  30        2.82       67.37    132.83 o 
   7   1  30      151.00      308.09    221.62 o 
   9   1  30       29.80      -37.21    147.43 o 
 -18   2  30        0.39      -27.37    168.11 o 
 -16   2  30      330.24      303.08    150.36 o 
 -14   2  30      128.62       -2.42    103.93 o 
 -12   2  30        6.17      126.41    124.20 o 
 -10   2  30      337.65      627.10    145.32 o 
  -8   2  30      284.23      250.65    112.18 o 
  -6   2  30      205.13      350.59    118.81 o 
  -4   2  30     4231.24     4241.29    188.03 o 
  -2   2  30      385.42      415.02    104.90 o 
   0   2  30     1374.92     1079.99    176.90 o 
   2   2  30      488.56      407.79    143.29 o 
   4   2  30        0.55      -15.57    117.93 o 
   6   2  30       87.76       50.27    134.09 o 
   8   2  30       76.67        6.65    117.69 o 
  10   2  30      152.69      251.89    125.93 o 
 -19   3  30        1.39      305.58    233.35 o 
 -17   3  30      240.07      146.60    150.74 o 
 -15   3  30       19.15      171.22    137.61 o 
 -13   3  30      650.64      490.95    152.99 o 
 -11   3  30      630.30      827.04    361.94 o 
  -9   3  30       10.17      252.87    115.33 o 
  -7   3  30      232.85      190.23    110.97 o 
  -5   3  30      168.79      138.57     77.73 o 
  -3   3  30     5782.69     5636.09    243.64 o 
  -1   3  30      607.88      776.14    131.45 o 
   1   3  30     2458.58     2862.11    267.69 o 
   3   3  30      574.05      526.97    171.72 o 
   5   3  30       37.36       -7.62    127.87 o 
   7   3  30      710.09      390.92    171.70 o 
   9   3  30      194.58      393.51    148.20 o 
 -18   4  30      228.76      346.36    236.94 o 
 -16   4  30       79.21       34.11    132.51 o 
 -14   4  30       23.84      -87.70    120.73 o 
 -12   4  30      691.84      768.50    173.65 o 
 -10   4  30      412.88      459.13    147.71 o 
  -8   4  30       11.50      129.50    124.25 o 
  -6   4  30      508.85      504.16    129.81 o 
  -4   4  30     3479.17     3714.11    480.79 o 
  -2   4  30      331.85      478.21    110.10 o 
   0   4  30        3.03      243.61    136.66 o 
   2   4  30     2628.17     2816.13    278.10 o 
   4   4  30      297.89      346.88    222.38 o 
   6   4  30      694.62      708.69    271.55 o 
   8   4  30      532.12      147.82    128.00 o 
 -17   5  30        0.85      -20.21    140.18 o 
 -15   5  30       47.63      -59.79    126.04 o 
 -13   5  30       21.61       79.92    142.96 o 
 -11   5  30       18.78      145.55    137.51 o 
  -9   5  30        0.11      -73.08     99.05 o 
  -7   5  30        4.83      103.79    113.76 o 
  -5   5  30     1579.53     1300.89    133.75 o 
  -3   5  30      337.60      278.87    103.42 o 
  -1   5  30       42.12       24.66     95.35 o 
   1   5  30      247.86      297.55    150.80 o 
   3   5  30        7.20      167.79    138.53 o 
   5   5  30        7.70      108.64    215.20 o 
   7   5  30       15.44      153.62    165.08 o 
 -16   6  30      229.56       57.65    146.40 o 
 -14   6  30       22.39     -137.41    142.39 o 
 -12   6  30      785.66      590.03    171.97 o 
 -10   6  30      614.31      741.25    171.50 o 
  -8   6  30        0.45       12.23    117.12 o 
  -6   6  30      136.42       28.15    117.73 o 
  -4   6  30     1609.55     1341.75    167.46 o 
  -2   6  30      506.74      380.04    124.74 o 
   0   6  30      947.81      948.48    204.77 o 
   2   6  30     1441.55     1465.04    239.79 o 
   4   6  30      293.29      136.17    215.01 o 
   6   6  30      348.96      250.29    261.90 o 
 -15   7  30       35.08      198.73    194.39 o 
 -13   7  30       29.91        8.72    273.25 o 
 -11   7  30      586.89      588.14    238.27 o 
  -9   7  30      154.11      304.08    148.21 o 
  -7   7  30      181.96      157.72    136.38 o 
  -5   7  30     1901.47     1993.27    195.40 o 
  -3   7  30     1515.48     1880.35    201.50 o 
  -1   7  30      649.53      623.23    137.60 o 
   1   7  30       47.62      102.13    107.81 o 
   3   7  30      384.99      341.20    171.53 o 
   5   7  30       29.46      165.99    150.06 o 
 -14   8  30        0.86     -193.26    193.26 o 
 -12   8  30        5.03       42.62    172.10 o 
 -10   8  30        7.29       24.60    150.23 o 
  -8   8  30       43.26      166.77    229.94 o 
  -6   8  30       21.52      -57.86    167.92 o 
  -4   8  30       76.10       57.55    110.93 o 
  -2   8  30      287.96      313.79    165.21 o 
   0   8  30       56.89      243.89    160.04 o 
   2   8  30       15.51      -41.81    138.18 o 
   4   8  30       69.61      268.58    172.64 o 
 -11   9  30     1025.73      773.93    390.49 o 
  -9   9  30      316.55      326.00    167.29 o 
  -7   9  30       88.79      359.29    247.72 o 
  -5   9  30     1246.98     1527.33    447.60 o 
  -3   9  30      829.10      438.07    138.42 o 
  -1   9  30       71.52     -146.64    146.64 o 
   1   9  30      642.76      744.88    212.64 o 
   3   9  30      893.04     1689.41    393.70 o 
 -10  10  30      366.90      589.61    300.67 o 
  -6  10  30      662.52      475.77    233.35 o 
  -4  10  30      847.31     1085.03    237.84 o 
  -2  10  30        2.60      -10.47    155.10 o 
   0  10  30      178.51      -53.32    172.42 o 
 -19   1  31        1.90     -192.12    192.12 o 
 -17   1  31      314.36      556.29    218.22 o 
 -15   1  31       42.84      224.21    122.66 o 
 -13   1  31       70.44        9.15    102.11 o 
 -11   1  31      436.40      460.23    138.95 o 
  -9   1  31      640.29      553.73    190.80 o 
  -7   1  31       48.07      109.70     99.35 o 
  -5   1  31     2377.85     2467.40    171.46 o 
  -3   1  31     1498.14     1207.27    145.87 o 
  -1   1  31      350.47      218.60    129.09 o 
   1   1  31      110.46      197.59    135.53 o 
   3   1  31       24.21       61.03    127.81 o 
   5   1  31      448.61      353.41    151.96 o 
   7   1  31      886.42     1047.20    218.47 o 
   9   1  31      656.80      769.49    296.32 o 
 -18   2  31       32.44       82.87    145.64 o 
 -16   2  31      352.10      181.57    149.00 o 
 -14   2  31      100.14       45.99    118.47 o 
 -12   2  31      159.92       50.10    110.91 o 
 -10   2  31      614.19      385.11    347.19 o 
  -8   2  31     1064.98     1187.06    185.13 o 
  -6   2  31     1061.60      945.42    161.64 o 
  -4   2  31     2747.40     2894.63    164.11 o 
  -2   2  31      646.11      490.87    183.46 o 
   0   2  31      218.43      123.69    309.93 o 
   2   2  31     1319.84     1151.62    194.96 o 
   4   2  31      223.45      220.06    137.10 o 
   6   2  31      196.51      504.22    163.10 o 
   8   2  31      947.13     1153.83    227.48 o 
 -17   3  31        4.08      -21.97    134.40 o 
 -15   3  31        9.29       12.51    130.94 o 
 -13   3  31       15.54       81.28    116.91 o 
 -11   3  31      131.43      155.32    123.46 o 
  -9   3  31       40.65        3.66    101.23 o 
  -7   3  31       14.13       63.39    106.23 o 
  -5   3  31       10.96       64.72     78.04 o 
  -3   3  31       30.24      -26.78     80.76 o 
  -1   3  31       61.41       62.24    127.07 o 
   1   3  31       11.71       11.83    118.13 o 
   3   3  31      154.20       97.25    261.71 o 
   5   3  31      147.68      -61.02    124.82 o 
   7   3  31      101.85      232.72    155.45 o 
   9   3  31        6.39      -95.42     95.42 o 
 -16   4  31      191.61      143.30    158.92 o 
 -14   4  31       21.60       29.91    143.75 o 
 -12   4  31      997.39      812.43    179.84 o 
 -10   4  31      130.05      147.13    159.60 o 
  -8   4  31      218.93      -83.38    102.30 o 
  -6   4  31      498.91      485.53    298.97 o 
  -4   4  31      332.88      385.49    113.22 o 
  -2   4  31     2263.51     2154.96    184.39 o 
   0   4  31     2810.93     2815.31    269.49 o 
   2   4  31      625.86     1240.60    217.28 o 
   4   4  31       70.86       83.84    140.00 o 
   6   4  31      219.91      127.05    152.30 o 
   8   4  31      218.30      199.77    133.26 o 
 -17   5  31      336.56      354.75    277.60 o 
 -15   5  31      463.06      207.88    179.01 o 
 -13   5  31      199.48      -24.01    120.27 o 
 -11   5  31     1123.46     1064.43    383.49 o 
  -9   5  31      164.23      154.00    130.46 o 
  -7   5  31      195.26      107.13    114.59 o 
  -5   5  31     1577.76     2030.52    187.28 o 
  -3   5  31     4145.93     4103.58    272.89 o 
  -1   5  31        6.01       21.55     91.24 o 
   1   5  31     5167.73     5559.57    369.43 o 
   3   5  31     1598.31     2154.57    271.84 o 
   5   5  31        4.55       -2.47    139.01 o 
   7   5  31     1614.43     1516.62    242.12 o 
 -16   6  31       28.25     -104.29    171.13 o 
 -14   6  31        2.89      131.70    164.20 o 
 -12   6  31       90.06      -29.04    130.90 o 
 -10   6  31        5.89       60.18    123.09 o 
  -8   6  31        3.67       58.72    122.70 o 
  -6   6  31       63.05      174.73    153.93 o 
  -4   6  31       31.40       73.92    102.73 o 
  -2   6  31        0.92      205.37    111.48 o 
   0   6  31       56.08       97.88    113.23 o 
   2   6  31      632.11      405.76    170.85 o 
   4   6  31        1.75      -59.10    142.57 o 
   6   6  31        0.25      -16.74    166.79 o 
 -13   7  31       59.04      290.44    176.22 o 
 -11   7  31       28.30      164.77    146.47 o 
  -9   7  31       74.12      172.70    144.57 o 
  -7   7  31      138.47      298.07    301.24 o 
  -5   7  31      655.78      892.17    380.28 o 
  -3   7  31      632.37     1103.84    192.78 o 
  -1   7  31      195.72       88.59    105.17 o 
   1   7  31     2763.41     2897.79    311.15 o 
   3   7  31      465.24      626.47    239.78 o 
   5   7  31       57.85       49.99    147.24 o 
 -12   8  31       33.19       -3.59    164.22 o 
 -10   8  31       98.97      354.41    171.53 o 
  -8   8  31        2.31      -30.74    134.12 o 
  -6   8  31        8.64      -43.87    140.31 o 
  -4   8  31      668.64      754.64    153.56 o 
  -2   8  31      741.46      902.99    167.09 o 
   0   8  31      104.83      182.10    124.94 o 
   2   8  31      877.91     1205.63    323.55 o 
 -11   9  31       33.20      -52.95    239.02 o 
  -9   9  31        0.31       76.97    157.50 o 
  -7   9  31       77.23      201.58    207.25 o 
  -5   9  31      136.90      210.68    162.11 o 
  -3   9  31      473.78      200.35    145.95 o 
  -1   9  31      234.18      160.58    123.28 o 
   1   9  31      436.45      778.10    227.05 o 
  -4  10  31      129.91     -147.63    277.41 o 
  -2  10  31      195.51      332.37    231.46 o 
 -18   0  32      228.29      -82.83    203.85 o 
 -16   0  32      873.69     1052.91    282.89 o 
 -14   0  32       88.20      160.73    169.81 o 
 -12   0  32      672.14      821.83    246.96 o 
 -10   0  32     1515.92     1873.22    304.45 o 
  -8   0  32     1293.33     1083.16    246.96 o 
  -6   0  32      587.73      288.19    147.50 o 
  -4   0  32     4560.41     4371.94    272.89 o 
  -2   0  32     2587.96     2587.26    345.30 o 
   0   0  32     1785.23     1468.17    302.18 o 
   2   0  32     4947.96     4916.20    481.07 o 
   4   0  32      158.47      350.97    236.00 o 
   6   0  32       93.15      360.80    237.51 o 
   8   0  32     1724.86     1029.83    306.34 o 
 -17   1  32       63.72      -19.89    134.09 o 
 -15   1  32      146.36       30.53    110.06 o 
 -13   1  32      148.36      138.14    127.13 o 
 -11   1  32      132.91      -45.92    123.48 o 
  -9   1  32        1.45       27.62    102.93 o 
  -7   1  32      315.50      184.34    160.55 o 
  -5   1  32        3.04       93.48     79.19 o 
  -3   1  32     5249.62     5239.03    247.59 o 
  -1   1  32      462.09      192.78    132.07 o 
   1   1  32      609.44      472.66    154.53 o 
   3   1  32      289.79      195.60    142.95 o 
   5   1  32        0.31       45.47    142.80 o 
   7   1  32       89.10      139.56    211.41 o 
 -18   2  32       78.01      152.94    208.58 o 
 -16   2  32       50.64        6.06    143.90 o 
 -14   2  32       22.71       61.54    119.27 o 
 -12   2  32       36.25       76.73    118.45 o 
 -10   2  32      133.42      145.45    105.73 o 
  -8   2  32       27.99      -26.26    166.97 o 
  -6   2  32        0.59      120.57    111.42 o 
  -4   2  32      734.64      977.70    139.14 o 
  -2   2  32      104.50       87.82    119.90 o 
   0   2  32       75.81       81.79    119.22 o 
   2   2  32      637.16      538.39    242.05 o 
   4   2  32      171.47      125.20    134.66 o 
   6   2  32       73.84      -15.75    137.35 o 
   8   2  32       22.22      192.41    144.73 o 
 -17   3  32      158.23      118.13    143.11 o 
 -15   3  32      260.14      464.32    177.13 o 
 -13   3  32        0.35      -46.88    115.22 o 
 -11   3  32       71.78       48.72    110.96 o 
  -9   3  32      295.36      504.15    155.78 o 
  -7   3  32      309.17      326.17    134.89 o 
  -5   3  32     1275.25     1458.39    164.01 o 
  -3   3  32      894.33      894.05    247.02 o 
  -1   3  32        0.08      -73.93    107.63 o 
   1   3  32      606.28      249.67    153.71 o 
   3   3  32      879.24      932.86    340.19 o 
   5   3  32      388.91      290.85    159.47 o 
   7   3  32       52.97      140.88    158.55 o 
 -16   4  32      154.87      205.90    151.70 o 
 -14   4  32        9.09      -68.72    133.27 o 
 -12   4  32      104.01       49.81    143.53 o 
 -10   4  32       44.58      129.38    126.82 o 
  -8   4  32      477.51      347.43    314.09 o 
  -6   4  32       44.21        2.06    113.08 o 
  -4   4  32      528.74      659.10    128.45 o 
  -2   4  32     2730.01     2948.84    216.34 o 
   0   4  32     1142.03     1425.45    224.42 o 
   2   4  32      823.82      962.52    206.99 o 
   4   4  32       96.90      148.30    142.45 o 
   6   4  32        0.34      221.89    178.32 o 
 -15   5  32        3.54      186.63    155.99 o 
 -13   5  32       73.26      -24.50    190.80 o 
 -11   5  32       28.57       78.85    269.47 o 
  -9   5  32      213.63       41.25    123.89 o 
  -7   5  32       39.76       36.93    149.96 o 
  -5   5  32      478.24      536.99    152.13 o 
  -3   5  32      222.76      285.51    117.84 o 
  -1   5  32       12.46       34.61    137.68 o 
   1   5  32       21.29      158.94    152.48 o 
   3   5  32      135.23      162.00    143.55 o 
   5   5  32      117.93      289.88    163.93 o 
 -14   6  32      194.94      125.41    156.36 o 
 -12   6  32      234.19      226.63    149.77 o 
 -10   6  32      295.33      405.78    159.24 o 
  -8   6  32      174.79      228.11    143.87 o 
  -6   6  32      157.54      119.13    169.81 o 
  -4   6  32     1450.50     1377.47    174.52 o 
  -2   6  32      722.59      646.35    161.88 o 
   0   6  32      168.16      374.46    163.54 o 
   2   6  32      606.40      889.47    498.09 o 
   4   6  32      177.07       37.78    206.87 o 
 -13   7  32       11.46       96.56    158.15 o 
 -11   7  32      578.48      993.23    226.59 o 
  -9   7  32      346.67      523.37    341.14 o 
  -7   7  32       18.33       64.67    181.91 o 
  -5   7  32      479.98      377.44    196.29 o 
  -3   7  32      466.46      564.71    143.15 o 
  -1   7  32        8.20      222.80    120.05 o 
   1   7  32       72.05      191.58    165.44 o 
   3   7  32      270.88      142.40    159.76 o 
 -12   8  32       28.24      131.23    237.13 o 
 -10   8  32       46.21      -52.34    128.10 o 
  -8   8  32      123.51      204.61    235.62 o 
  -6   8  32        3.01      134.26    176.24 o 
  -4   8  32       45.30     -104.08    104.08 o 
  -2   8  32       10.12       92.45    118.36 o 
   0   8  32       94.48        0.30    125.40 o 
   2   8  32      117.97      126.36    173.09 o 
 -11   9  32      419.15      506.41    280.62 o 
  -9   9  32      584.04      703.45    324.49 o 
  -7   9  32       23.42     -122.16    155.82 o 
  -5   9  32      670.12      948.90    264.74 o 
  -3   9  32      624.75      520.49    153.50 o 
  -1   9  32      174.77      202.47    135.56 o 
  -4  10  32      585.73      526.83    282.14 o 
 -17   1  33      108.21       43.82    148.25 o 
 -15   1  33      223.58      144.52    136.83 o 
 -13   1  33      100.74      183.15    122.79 o 
 -11   1  33      775.84      800.82    168.97 o 
  -9   1  33      212.09      143.96    105.48 o 
  -7   1  33      216.14      457.80    134.78 o 
  -5   1  33      738.69      475.37    135.51 o 
  -3   1  33      377.24      406.49    355.13 o 
  -1   1  33      236.12      162.81    137.27 o 
   1   1  33        2.26       -0.64    137.50 o 
   3   1  33     1103.06     1167.33    218.76 o 
   5   1  33      128.47       81.06    150.74 o 
   7   1  33      202.88      222.57    160.72 o 
 -16   2  33      207.99      391.76    173.97 o 
 -14   2  33      106.55      110.77    128.40 o 
 -12   2  33      180.76      379.16    141.73 o 
 -10   2  33      660.81      662.21    177.19 o 
  -8   2  33      317.82      312.61    132.94 o 
  -6   2  33      101.04       63.86    130.48 o 
  -4   2  33     1019.16     1214.62    247.85 o 
  -2   2  33      292.94      183.18    385.57 o 
   0   2  33        0.23      119.75    130.35 o 
   2   2  33      563.28      922.52    190.12 o 
   4   2  33      543.15      603.96    177.30 o 
   6   2  33       32.65       48.90    137.11 o 
 -17   3  33        0.05      -35.19    136.33 o 
 -15   3  33       88.16       57.90    154.06 o 
 -13   3  33        5.21       77.61    121.26 o 
 -11   3  33       22.19     -109.51    109.51 o 
  -9   3  33       15.40      -62.08    214.44 o 
  -7   3  33        0.52       33.81    117.59 o 
  -5   3  33       30.17     -117.62    145.98 o 
  -3   3  33      187.12      231.65    102.17 o 
  -1   3  33       15.03      138.22    147.69 o 
   1   3  33        1.71       60.01    132.09 o 
   3   3  33      115.14      -40.10    130.65 o 
   5   3  33        6.35      230.78    154.13 o 
   7   3  33        1.01       13.66    142.62 o 
 -16   4  33      408.58      525.80    256.42 o 
 -14   4  33      110.04      -35.81    266.63 o 
 -12   4  33        2.53       27.98    111.88 o 
 -10   4  33      126.96      173.06    137.16 o 
  -8   4  33      429.82      108.15    180.59 o 
  -6   4  33       14.12       10.00    113.74 o 
  -4   4  33     4334.67     4026.01    388.23 o 
  -2   4  33       74.43       97.78    100.62 o 
   0   4  33      144.31       39.93    138.49 o 
   2   4  33      383.24      255.96    211.60 o 
   4   4  33      177.55      328.33    169.44 o 
   6   4  33       19.09     -173.03    173.03 o 
 -15   5  33      491.55      832.15    254.91 o 
 -13   5  33       43.04       89.84    155.07 o 
 -11   5  33      151.24      239.30    180.78 o 
  -9   5  33     1270.42     1472.23    431.15 o 
  -7   5  33      226.35       95.66    122.12 o 
  -5   5  33      820.49      483.72    227.30 o 
  -3   5  33     3202.63     3544.36    237.57 o 
  -1   5  33        1.98      283.34    155.30 o 
   1   5  33      931.66     1025.33    211.20 o 
   3   5  33     1041.83     1142.22    228.31 o 
   5   5  33       46.77      142.47    159.54 o 
 -14   6  33       46.96       33.85    160.92 o 
 -12   6  33       25.58     -138.15    138.15 o 
 -10   6  33        0.76      -39.32    133.76 o 
  -8   6  33       73.77      107.18    145.02 o 
  -6   6  33       12.64      418.67    208.01 o 
  -4   6  33      244.41      231.57    127.23 o 
  -2   6  33      473.92      520.11    132.01 o 
   0   6  33      176.78      198.85    157.78 o 
   2   6  33       69.38      136.52    153.10 o 
   4   6  33        5.02     -123.04    142.56 o 
 -13   7  33       34.11      287.43    241.67 o 
 -11   7  33       42.78      185.10    150.98 o 
  -9   7  33       32.31       76.64    154.79 o 
  -7   7  33      204.69      274.19    214.44 o 
  -5   7  33      365.29      211.79    208.01 o 
  -3   7  33      886.08      846.09    163.92 o 
  -1   7  33       20.74       29.92    117.88 o 
   1   7  33     1339.88     1273.47    407.13 o 
   3   7  33      203.39      327.18    184.42 o 
 -12   8  33       27.02     -196.66    206.50 o 
 -10   8  33       76.17      529.60    206.12 o 
  -8   8  33       39.60      230.70    174.35 o 
  -6   8  33      463.42      423.20    258.69 o 
  -4   8  33      890.33     1123.28    180.79 o 
  -2   8  33      470.16      638.94    156.71 o 
   0   8  33      313.94      472.69    201.01 o 
  -5   9  33        4.84      273.82    191.37 o 
  -3   9  33      368.41      197.15    210.44 o 
  -1   9  33       37.11      117.41    125.38 o 
 -16   0  34      239.46      181.91    182.29 o 
 -14   0  34      413.01      268.52    205.36 o 
 -12   0  34       14.48      -71.48    148.25 o 
 -10   0  34     1417.90     1446.99    295.75 o 
  -8   0  34     1730.58     1501.07    285.54 o 
  -6   0  34       42.45     -111.19    141.45 o 
  -4   0  34     6366.47     7379.03    509.06 o 
  -2   0  34      764.75      764.72    252.26 o 
   0   0  34      576.14      993.91    279.49 o 
   2   0  34     1466.12     1420.51    327.52 o 
   4   0  34     1276.44     1266.21    327.52 o 
   6   0  34       29.00       91.90    198.18 o 
 -17   1  34      119.60      -39.06    173.78 o 
 -15   1  34       97.97      118.94    154.42 o 
 -13   1  34       16.02      -98.54    108.18 o 
 -11   1  34       32.09       45.46    121.31 o 
  -9   1  34        1.99       13.79    106.40 o 
  -7   1  34       65.67      -25.01    101.10 o 
  -5   1  34       56.35       50.10     94.23 o 
  -3   1  34      158.66      370.17    172.46 o 
  -1   1  34        4.37      142.27    129.05 o 
   1   1  34      457.60      236.16    261.15 o 
   3   1  34      370.88      488.96    176.79 o 
   5   1  34      137.19      115.83    150.52 o 
   7   1  34      123.17       28.70    161.59 o 
 -16   2  34      145.81      225.76    126.14 o 
 -14   2  34      120.69      131.79    129.07 o 
 -12   2  34       97.28      225.60    130.30 o 
 -10   2  34       37.58      141.11    119.27 o 
  -8   2  34        8.35       32.95    111.26 o 
  -6   2  34      101.09      129.62    126.07 o 
  -4   2  34      162.06      303.06    109.44 o 
  -2   2  34      651.72      919.02    185.27 o 
   0   2  34        0.85      168.22    150.71 o 
   2   2  34      126.28      -95.43    122.17 o 
   4   2  34      245.73      251.02    153.79 o 
   6   2  34        4.27      -33.09    144.41 o 
 -15   3  34      133.40      218.18    139.88 o 
 -13   3  34       50.78       38.80    176.81 o 
 -11   3  34       48.85      -96.42    111.39 o 
  -9   3  34       78.30       56.51    120.56 o 
  -7   3  34      271.13      200.79    190.80 o 
  -5   3  34      316.77      426.23    195.15 o 
  -3   3  34     2455.37     3160.02    222.21 o 
  -1   3  34       15.66      -24.59    130.20 o 
   1   3  34       12.85      -18.31    129.49 o 
   3   3  34      192.61     -107.81    139.56 o 
   5   3  34       14.39     -130.35    186.26 o 
 -14   4  34      225.07      354.53    163.91 o 
 -12   4  34       63.90      145.44    152.24 o 
 -10   4  34      105.55      -27.16    207.44 o 
  -8   4  34       85.37      -12.49    122.81 o 
  -6   4  34        0.04     -150.14    150.14 o 
  -4   4  34      450.79      674.99    137.72 o 
  -2   4  34      372.30      146.01    138.23 o 
   0   4  34      143.43      120.42    153.72 o 
   2   4  34       77.93     -125.07    141.73 o 
   4   4  34      194.91      234.12    157.60 o 
 -15   5  34       41.25       48.03    214.06 o 
 -13   5  34       32.02       40.26    146.65 o 
 -11   5  34      129.67      171.98    147.02 o 
  -9   5  34      319.75      240.92    138.23 o 
  -7   5  34        7.78     -108.54    152.41 o 
  -5   5  34        4.36      -41.22    149.39 o 
  -3   5  34       11.75       70.48    106.36 o 
  -1   5  34       72.35      162.79    164.72 o 
   1   5  34      124.89      259.24    170.40 o 
   3   5  34      127.06      267.00    166.15 o 
 -14   6  34      143.46      104.00    184.18 o 
 -12   6  34       17.75      -41.90    132.92 o 
 -10   6  34      212.31      133.76    156.52 o 
  -8   6  34      284.68      331.57    187.40 o 
  -6   6  34       69.05       10.97    167.16 o 
  -4   6  34     1178.39     1381.89    185.24 o 
  -2   6  34      138.16      232.38    129.62 o 
   0   6  34       84.41      234.49    159.93 o 
   2   6  34       36.98     -137.39    137.39 o 
 -11   7  34      466.03      541.87    219.92 o 
  -9   7  34      154.78      107.63    140.41 o 
  -7   7  34      174.62      204.61    198.18 o 
  -5   7  34       16.32       33.66    201.58 o 
  -3   7  34      216.86       67.40    211.87 o 
  -1   7  34      292.13      309.02    184.65 o 
   1   7  34      411.39      699.68    203.89 o 
 -10   8  34      137.94      -91.90    262.09 o 
  -8   8  34        7.69      452.33    191.75 o 
  -6   8  34        3.03      -40.47    160.73 o 
  -4   8  34      114.65       13.30    160.03 o 
  -2   8  34       24.35       28.05    135.49 o 
   0   8  34      101.91      211.92    185.85 o 
  -3   9  34      992.59      837.10    298.59 o 
 -15   1  35      187.10      402.21    266.06 o 
 -13   1  35       56.82      168.86    122.97 o 
 -11   1  35      117.50       34.71    115.93 o 
  -9   1  35      251.91      272.41    238.27 o 
  -7   1  35      374.55      473.18    147.17 o 
  -5   1  35        6.90     -126.32    132.75 o 
  -3   1  35      450.35      565.54    159.32 o 
  -1   1  35        5.51      -97.35    119.48 o 
   1   1  35       28.62       93.46    138.77 o 
   3   1  35       88.53      112.34    178.51 o 
   5   1  35      203.15       84.99    159.86 o 
 -16   2  35      123.30       88.31    126.28 o 
 -14   2  35     1105.59     1273.53    276.08 o 
 -12   2  35       19.44      141.69    133.10 o 
 -10   2  35      170.18       23.55    102.57 o 
  -8   2  35      292.29      121.46    159.60 o 
  -6   2  35       35.07       74.94    153.74 o 
  -4   2  35      128.50      120.75    109.24 o 
  -2   2  35     1029.25      715.01    195.91 o 
   0   2  35      138.30      260.90    151.18 o 
   2   2  35      108.81      328.22    291.02 o 
   4   2  35      152.57      234.78    161.34 o 
 -15   3  35        1.76      -42.54    117.02 o 
 -13   3  35        7.13      -18.58    128.42 o 
 -11   3  35        0.86       29.66    219.73 o 
  -9   3  35       15.92       44.05    115.37 o 
  -7   3  35       69.28       95.97    129.57 o 
  -5   3  35       99.84      159.98    186.45 o 
  -3   3  35        4.11       28.50    121.27 o 
  -1   3  35       12.05      113.80    139.90 o 
   1   3  35        6.52      -82.33    133.15 o 
   3   3  35        6.98       39.02    147.76 o 
   5   3  35       11.70      153.88    163.92 o 
 -14   4  35      194.08      206.81    136.76 o 
 -12   4  35        8.28      -25.13    143.07 o 
 -10   4  35      852.07      697.20    185.38 o 
  -8   4  35      254.93      227.60    145.73 o 
  -6   4  35       37.00      145.98    170.57 o 
  -4   4  35      222.95      372.11    143.72 o 
  -2   4  35      105.11       57.84    271.17 o 
   0   4  35        0.43       56.05    149.65 o 
   2   4  35      182.58      104.20    311.07 o 
   4   4  35      431.94      158.42    171.13 o 
 -13   5  35      167.63       72.82    140.28 o 
 -11   5  35      308.57      328.70    173.41 o 
  -9   5  35      683.38      759.34    189.93 o 
  -7   5  35       62.38       86.61    166.79 o 
  -5   5  35      111.44      285.54    198.55 o 
  -3   5  35     1957.75     1852.61    201.02 o 
  -1   5  35       45.26     -178.29    239.21 o 
   1   5  35      292.47      117.06    384.44 o 
   3   5  35      233.35      384.76    193.40 o 
 -12   6  35       63.15       46.24    143.32 o 
 -10   6  35        2.91      -80.94    120.61 o 
  -8   6  35       13.55      123.29    186.83 o 
  -6   6  35        2.38       28.36    177.38 o 
  -4   6  35        8.34      281.76    191.75 o 
  -2   6  35       97.08      202.14    171.62 o 
   0   6  35        0.04      -65.30    143.34 o 
   2   6  35       38.80      105.64    163.86 o 
 -11   7  35       34.51      302.56    246.59 o 
  -9   7  35      182.63      625.16    215.57 o 
  -7   7  35       38.61      167.92    205.74 o 
  -5   7  35        1.80      127.45    216.33 o 
  -3   7  35     1835.37     1806.79    215.88 o 
  -1   7  35       29.35      -88.78    151.31 o 
   1   7  35       15.22      259.07    278.73 o 
 -10   8  35       14.54      223.14    269.66 o 
  -6   8  35       24.04       12.10    159.60 o 
  -4   8  35      309.87      823.72    260.96 o 
  -2   8  35       29.92      -96.36    151.29 o 
 -14   0  36      948.14     1022.65    321.09 o 
 -12   0  36        8.95     -119.51    141.82 o 
 -10   0  36      692.92      813.88    252.64 o 
  -8   0  36     1262.58     1311.59    294.99 o 
  -6   0  36      210.89      474.26    220.11 o 
  -2   0  36     3917.35     4036.89    431.90 o 
   0   0  36        7.27        0.38    203.09 o 
   2   0  36      524.85      541.58    273.82 o 
   4   0  36      626.55      195.53    238.27 o 
 -15   1  36      162.30      161.14    132.78 o 
 -13   1  36      313.87      313.79    151.27 o 
 -11   1  36      137.31      175.45    175.30 o 
  -9   1  36        1.75      -97.70    104.54 o 
  -7   1  36       24.55      178.59    122.48 o 
  -5   1  36      328.85      308.99    193.64 o 
  -3   1  36      423.76      380.65    158.13 o 
  -1   1  36      226.79      344.38    189.48 o 
   1   1  36        2.56      -63.12    139.24 o 
   3   1  36       10.67       35.68    152.41 o 
   5   1  36        0.97      -16.98    146.87 o 
 -14   2  36      218.33       93.54    125.61 o 
 -12   2  36        9.23       -8.93    118.49 o 
 -10   2  36       37.93     -116.98    116.98 o 
  -8   2  36      380.52      361.71    143.12 o 
  -6   2  36       80.82      125.56    167.54 o 
  -2   2  36      167.06       34.61    151.15 o 
   0   2  36        1.77      -92.65    132.56 o 
   2   2  36       78.94      -53.44    144.94 o 
   4   2  36       88.21      137.26    146.62 o 
 -15   3  36       59.40      -13.62    186.83 o 
 -13   3  36       94.07      180.06    187.59 o 
 -11   3  36      123.84      219.11    158.64 o 
  -9   3  36      420.87      723.95    350.78 o 
  -7   3  36      273.32      478.80    221.25 o 
  -5   3  36       76.00      -66.18    174.73 o 
  -3   3  36      288.64      450.27    327.52 o 
  -1   3  36       71.44       62.24    207.06 o 
   1   3  36      136.24       17.50    195.72 o 
   3   3  36        7.27      -71.41    142.80 o 
 -14   4  36      246.35      199.31    187.96 o 
 -12   4  36        2.07       35.85    130.87 o 
 -10   4  36      263.99      472.27    287.62 o 
  -8   4  36      133.33      201.15    142.53 o 
  -6   4  36       53.35      194.39    199.69 o 
  -4   4  36      247.92       92.66    180.40 o 
  -2   4  36      131.10      247.23    165.05 o 
   0   4  36       52.08      -12.18    150.46 o 
   2   4  36        2.07      -76.25    149.31 o 
 -13   5  36       44.25      243.56    217.46 o 
 -11   5  36        0.98       71.73    138.48 o 
  -9   5  36      142.13      383.01    167.61 o 
  -7   5  36        2.41       82.45    187.59 o 
  -5   5  36        9.46       31.77    173.97 o 
  -3   5  36      457.54      453.46    140.82 o 
  -1   5  36        3.99      129.09    158.09 o 
   1   5  36      127.39      299.31    197.80 o 
 -12   6  36        1.46     -114.59    215.20 o 
 -10   6  36      363.45      496.10    167.33 o 
  -8   6  36      113.76      255.28    239.02 o 
  -6   6  36        0.50      363.07    219.73 o 
  -4   6  36       68.61      -17.40    191.75 o 
  -2   6  36      466.19      538.69    203.93 o 
   0   6  36       22.71     -151.55    171.51 o 
 -11   7  36        1.35      160.36    243.18 o 
  -7   7  36      198.20      -26.47    154.68 o 
  -5   7  36       17.27      178.89    178.89 o 
  -3   7  36      141.06      368.61    162.75 o 
  -1   7  36       11.27      207.05    177.45 o 
  -4   8  36        7.78      128.97    206.12 o 
 -13   1  37      820.40      799.08    194.27 o 
 -11   1  37      166.08      258.78    144.94 o 
  -9   1  37      635.37      481.43    237.13 o 
  -7   1  37       23.72       35.55    121.80 o 
  -3   1  37        9.29       -6.01    123.24 o 
  -1   1  37       87.58      154.20    154.68 o 
   1   1  37        7.24      -11.61    144.34 o 
   3   1  37       42.23      130.59    151.90 o 
 -14   2  37      411.36      511.56    164.53 o 
 -12   2  37      181.40      107.21    141.87 o 
 -10   2  37      618.78      523.96    175.36 o 
  -8   2  37      260.11      345.74    144.85 o 
  -6   2  37      242.76      878.93    251.12 o 
  -2   2  37      205.45      422.52    175.07 o 
   0   2  37        1.45      -76.14    199.69 o 
   2   2  37        1.63       -6.14    154.83 o 
 -13   3  37       26.70        3.78    127.76 o 
 -11   3  37       10.64      -17.54    140.53 o 
  -9   3  37        1.67      222.51    150.28 o 
  -7   3  37        0.64      181.54    208.39 o 
  -5   3  37       15.37      109.30    166.03 o 
  -3   3  37        0.86      -98.44    128.99 o 
  -1   3  37       19.61       88.17    146.26 o 
   1   3  37       56.09       57.45    177.38 o 
   3   3  37       17.03      241.38    183.62 o 
 -12   4  37       17.87       77.09    232.02 o 
 -10   4  37      153.30      278.96    166.21 o 
  -8   4  37      115.88     -148.25    173.59 o 
  -6   4  37       41.89      104.76    167.92 o 
  -4   4  37       20.97     -152.04    180.78 o 
  -2   4  37      362.68      420.98    172.29 o 
   0   4  37        3.76     -129.96    129.96 o 
   2   4  37       45.37      176.93    164.38 o 
 -13   5  37      839.30      861.16    306.34 o 
 -11   5  37      263.28       15.64    133.92 o 
  -9   5  37      311.13      521.16    254.53 o 
  -7   5  37     1159.38      720.47    261.71 o 
  -5   5  37       88.32      -57.86    177.00 o 
  -3   5  37      509.86      527.55    184.17 o 
  -1   5  37      362.58       75.88    175.65 o 
   1   5  37       54.94      129.36    183.54 o 
 -10   6  37        5.01       22.69    286.67 o 
  -8   6  37       15.46      344.54    228.05 o 
  -6   6  37       37.03      307.85    261.34 o 
  -4   6  37      111.12       87.36    192.88 o 
  -2   6  37       30.24      -48.83    156.44 o 
   0   6  37       41.70      416.51    188.40 o 
  -5   7  37        0.22      165.27    207.63 o 
  -3   7  37      158.41      499.25    181.14 o 
 -14   0  38      368.97      -18.15    171.32 o 
 -12   0  38      435.40      612.30    281.76 o 
 -10   0  38      628.06      971.21    281.76 o 
  -8   0  38     1597.54     1203.05    293.10 o 
  -2   0  38      289.55      253.39    219.73 o 
   0   0  38      425.56       39.71    218.22 o 
   2   0  38       27.18      481.83    259.07 o 
 -13   1  38      146.13      307.07    145.11 o 
 -11   1  38        4.69      257.74    242.99 o 
  -9   1  38       12.45      199.47    145.87 o 
  -7   1  38      302.13      405.81    210.66 o 
  -3   1  38      426.51      363.36    158.95 o 
  -1   1  38      478.24      197.53    161.02 o 
   1   1  38        5.27       13.78    259.63 o 
   3   1  38        0.57      -63.54    209.52 o 
 -12   2  38       87.50      228.91    162.81 o 
 -10   2  38       54.93      228.64    154.57 o 
  -8   2  38        5.52      112.29    135.98 o 
  -6   2  38       65.51      230.32    195.15 o 
  -2   2  38      507.93      435.14    185.85 o 
   0   2  38        0.81     -144.29    144.29 o 
   2   2  38       34.15     -178.78    399.00 o 
 -13   3  38      531.09      571.08    253.77 o 
 -11   3  38       33.12      146.42    123.48 o 
  -9   3  38      241.94      267.56    166.30 o 
  -7   3  38      153.43      -44.25    183.80 o 
  -1   3  38       89.72      175.71    165.67 o 
   1   3  38       96.64     -143.43    155.10 o 
 -12   4  38      386.18      721.22    268.52 o 
 -10   4  38       92.76       23.42    298.02 o 
  -8   4  38      232.17      400.51    239.40 o 
  -6   4  38      289.99      -38.20    167.16 o 
  -2   4  38       56.35       80.18    160.58 o 
   0   4  38      137.28      293.54    181.89 o 
 -11   5  38        3.68       13.24    212.55 o 
  -9   5  38       13.96      -55.97    139.18 o 
  -7   5  38      232.28      346.43    274.95 o 
  -5   5  38        0.71       -2.27    196.29 o 
  -1   5  38       72.53       61.06    163.93 o 
  -8   6  38      318.69      522.29    265.87 o 
  -6   6  38       60.35      -12.48    200.45 o 
  -4   6  38      138.57       49.54    242.05 o 
  -2   6  38        8.05      244.83    177.16 o 
 -13   1  39      110.45       43.11    185.70 o 
 -11   1  39       65.34       87.21    155.52 o 
  -9   1  39      324.48      421.16    156.84 o 
  -7   1  39       28.22      -14.75    174.73 o 
  -1   1  39        2.47        3.31    146.63 o 
   1   1  39      147.73      373.60    170.01 o 
 -12   2  39      962.56      969.14    217.28 o 
 -10   2  39      265.05      157.20    157.24 o 
  -8   2  39      252.15       60.51    178.13 o 
  -2   2  39        8.64     -103.41    142.95 o 
   0   2  39      466.95      487.75    204.04 o 
 -11   3  39        5.39      -26.44    124.69 o 
  -9   3  39       18.89      280.74    162.30 o 
  -7   3  39       30.44      -29.88    196.29 o 
  -1   3  39        0.43       28.36    244.13 o 
   1   3  39        0.92       11.72    236.37 o 
 -12   4  39      264.38      267.39    246.59 o 
 -10   4  39        2.05      -58.65    130.97 o 
  -8   4  39      413.75      689.08    282.14 o 
  -6   4  39       65.30      -32.53    177.75 o 
  -2   4  39       91.29      255.38    171.30 o 
   0   4  39      115.47       96.05    171.74 o 
  -7   5  39      639.73     1235.95    312.77 o 
  -5   5  39       92.94     -207.25    209.14 o 
  -6   6  39        0.31      -11.72    164.14 o 
 -12   0  40     1293.92     1420.14    327.52 o 
 -10   0  40        6.90      152.04    232.21 o 
  -8   0  40     1036.47      589.61    250.75 o 
  -2   0  40     1016.17      540.45    290.83 o 
   0   0  40      148.78      155.82    248.85 o 
 -11   1  40      147.30      418.23    158.94 o 
  -9   1  40      307.68      391.39    173.26 o 
  -1   1  40       63.18       99.99    165.35 o 
 -12   2  40       23.52       96.82    213.30 o 
 -10   2  40       17.68       83.12    162.10 o 
  -8   2  40        2.94      392.19    222.76 o 
  -2   2  40       29.49      126.57    169.81 o 
   0   2  40       57.69      153.09    174.47 o 
 -11   3  40      552.40      408.08    251.12 o 
  -9   3  40      189.05      283.65    194.77 o 
  -7   3  40      361.27      503.38    276.09 o 
  -1   3  40        3.58       55.45    156.96 o 
  -8   4  40      200.13      145.61    210.66 o 
  -6   4  40       81.28      140.31    253.77 o 
  -2   4  40      218.55      108.54    254.91 o 
 -11   1  41      510.86      595.66    262.47 o 
  -9   1  41       41.86       60.46    143.34 o 
  -1   1  41       18.02      265.12    181.01 o 
 -10   2  41      286.30      288.51    163.33 o 
  -8   2  41      357.79      566.16    246.59 o 
  -9   3  41       57.38      -96.44    181.54 o 
  -7   3  41        0.17      -79.80    184.18 o 
                                                 
